# Supplementary material for: Transcriptomic Analysis of the Hepatopancreas in the Sex-Related Size Differences of Macrobrachium nipponense
Source: Vet Sci. 2024 Sep 21;11(9):445. doi: 10.3390/vetsci11090445 (PMC11435631; doi:10.3390/vetsci11090445)
Supplement: Supplementary file 1 [file vetsci-11-00445-s001.zip]

Archive with 2 entries (2 files):
- Table S1 Sequences of primers used for qRT-PCR..pdf
- Tabls S2 All the differentially expressed genes.xls
