# Supplementary material for: Transcriptomic Analysis of the Hepatopancreas in the Sex-Related Size Differences of Macrobrachium nipponense
Source: Vet Sci. 2024 Sep 21;11(9):445. doi: 10.3390/vetsci11090445 (PMC11435631; doi:10.3390/vetsci11090445)
Supplement: Supplementary file 1 [file vetsci-11-00445-s001.zip › Tabls S2 All the differentially expressed genes.xls]

#id	SHE1-Count	SHE2-Count	SHE3-Count	BHE1-Count	BHE2-Count	BHE3-Count	SHE1-FPKM	SHE2-FPKM	SHE3-FPKM	BHE1-FPKM	BHE2-FPKM	BHE3-FPKM	log2FoldChange	pvalue	qvalue	significant
QX_newGene_929	7409	2796	2051	15	12	19	12.006303	4.429089	3.619514	0.024269	0.025193	0.033278	-7.73946553244052	1.96744184064549e-49	2.51714509092184e-45	down
QX_newGene_969	50997	14770	6235	42	32	36	572.195068	161.980698	76.180557	0.485499	0.456309	0.45071	-9.01327602793272	1.67161499771111e-46	1.0693321140358e-42	down
maker-15792_pilon_pilon_pilon-augustus-gene-0.57-mRNA-1	5019	1976	1165	4	3	5	68.093536	26.206343	17.21352	0.049646	0.041279	0.06346	-9.08491798751966	9.55309929047341e-42	4.07407841074389e-38	down
maker-8100_pilon_pilon_pilon-augustus-gene-1.33-mRNA-1	16133	4898	3770	24	25	8	212.434937	63.033638	54.063114	0.326218	0.428246	0.107355	-8.3967846924384	4.43689407562718e-41	1.41914057008935e-37	down
QX_newGene_9769	10409	4344	2452	4	0	0	240.118439	97.938431	61.589012	0.071751	0.0	0.0	-11.7630016816457	8.64061829413206e-37	2.21096140910251e-33	down
augustus-8418_pilon_pilon_pilon-processed-gene-0.1-mRNA-1	4374	1691	1346	8	0	8	36.283527	13.709619	12.15943	0.059946	0.0	0.068773	-8.58750846574996	2.21565843201421e-36	4.72452232986497e-33	down
QX_newGene_744	34753	11924	8955	0	0	0	85.232285	28.583639	23.915537	0.0	0.0	0.0	-16.2886593701644	4.34717470353294e-36	7.94539330814292e-33	down
QX_newGene_9904	17944	10232	6488	0	0	0	285.082855	158.894897	112.253593	0.0	0.0	0.0	-15.6075732004649	1.12772100324652e-35	1.803507814442e-32	down
QX_newGene_7841	32874	11188	6050	0	0	0	461.621765	153.561066	92.518425	0.0	0.0	0.0	-16.1292941089951	4.37289911291614e-34	6.2163190278499e-31	down
QX_newGene_4737	20828	8330	5733	0	0	0	504.344574	197.156982	151.185349	0.0	0.0	0.0	-15.61509761178	6.54897233176871e-34	8.37875520126488e-31	down
QX_newGene_1674	28748	9410	5894	0	0	0	204.613541	65.462395	45.67968	0.0	0.0	0.0	-15.9464764226159	1.16129650102847e-33	1.35069340310529e-30	down
QX_newGene_731	18128	6544	4184	0	0	0	203.113983	71.670601	51.054127	0.0	0.0	0.0	-15.3377802201401	7.06012008160764e-32	7.52726469367402e-29	down
QX_newGene_4714	15378	6750	3572	0	0	0	271.995483	116.69735	68.801041	0.0	0.0	0.0	-15.1677132918122	1.2487435941923e-31	1.22895581108433e-28	down
QX_newGene_7124	14596	5633	3674	0	0	0	100.505051	37.913456	27.547007	0.0	0.0	0.0	-15.0674397184372	2.99416673731163e-31	2.68934368819517e-28	down
QX_newGene_11771	19094	9073	2999	0	0	0	250.20253	116.21019	42.786907	0.0	0.0	0.0	-15.4357891914417	3.1530526280231e-31	2.68934368819517e-28	down
QX_newGene_3845	17259	7656	2913	0	0	0	216.793533	94.000313	39.836533	0.0	0.0	0.0	-15.2748708490016	8.20509506250045e-31	6.56099913935192e-28	down
QX_newGene_9901	15061	5661	3315	0	0	0	127.519295	46.848309	30.56736	0.0	0.0	0.0	-15.0723050275819	9.70677698417198e-31	7.30520616091155e-28	down
QX_newGene_9042	14590	5604	3219	0	0	0	146.964382	51.670359000000005	35.57697	0.0	0.0	0.0	-15.0340851569627	1.21324807177165e-30	8.62349768347027e-28	down
QX_newGene_11918	12677	5231	2735	0	0	0	117.203056	47.275982	27.538897	0.0	0.0	0.0	-14.8507297416233	5.61906460597771e-30	3.78370066151994e-27	down
QX_newGene_4731	16023	4748	3016	0	0	0	366.464172	106.125587	75.12326	0.0	0.0	0.0	-15.056707980887	1.39538653631664e-29	8.92628767281752e-27	down
maker-2852_pilon_pilon_pilon-augustus-gene-2.34-mRNA-1	20721	6015	4249	134	44	62	339.615997	96.361969	75.830429	2.255255	0.938509	1.141752	-6.71802400735558	2.78106671511086e-29	1.69433178824421e-26	down
QX_newGene_5029	5100	3710	1948	0	0	0	62.833008	44.672554	26.125628	0.0	0.0	0.0	-13.9159446706394	6.68206864790518e-29	3.88592664914995e-26	down
QX_newGene_8631	10587	3153	2980	0	0	0	92.512177	26.928146	28.357485	0.0	0.0	0.0	-14.559069478789	7.14648232006495e-29	3.97530846969178e-26	down
maker-28818_pilon_pilon_pilon-augustus-gene-0.1-mRNA-1	10695	3576	2428	0	0	0	149.656738	48.913692	36.989948	0.0	0.0	0.0	-14.5493760935069	1.56630359001099e-28	8.34970338775025e-26	down
QX_newGene_9040	3518	914	721	8	8	4	26.456573	6.717168	5.897343	0.061999	0.073371	0.034315	-7.65762865149839	1.90553397935985e-28	9.61970678741924e-26	down
QX_newGene_5031	12748	4549	2124	0	0	0	118.207008	41.22879	21.447407	0.0	0.0	0.0	-14.7589165791598	1.95491930962092e-28	9.61970678741924e-26	down
QX_newGene_11778	9455	3427	2034	0	0	0	127.421272	45.13718	29.851376	0.0	0.0	0.0	-14.3838846958204	6.61993914982576e-28	3.13687042529151e-25	down
maker-9550_pilon_pilon_pilon-augustus-gene-2.44-mRNA-1	7379	2449	2273	0	0	0	166.15271	53.892136	55.724369	0.0	0.0	0.0	-14.093898345073	1.32093389584472e-27	6.03572437979905e-25	down
QX_newGene_11791	7396	2770	1876	0	0	0	66.802292	24.456026	18.449741	0.0	0.0	0.0	-14.07903491103	2.54757085681204e-27	1.12391798420873e-24	down
augustus-14966_pilon_pilon_pilon-processed-gene-0.0-mRNA-1	8125	3446	1597	0	0	0	66.891289	27.726444	14.314585	0.0	0.0	0.0	-14.1994366372173	3.51953303779402e-27	1.50096352285122e-24	down
QX_newGene_9849	7108	2509	1839	0	0	0	61.181332	21.104568	17.230379	0.0	0.0	0.0	-14.008558128011	5.63016105155785e-27	2.32362195140745e-24	down
QX_newGene_1264	9676	3062	1773	0	0	0	78.057541	24.143454	15.576323	0.0	0.0	0.0	-14.3421985010116	5.89429472314501e-27	2.35661270899742e-24	down
maker-2818_pilon_pilon_pilon-augustus-gene-2.15-mRNA-1	6042	2427	1686	0	0	0	70.703514	27.758278	21.484694	0.0	0.0	0.0	-13.8347957667324	8.24104299329096e-27	3.19502739564135e-24	down
augustus-23226_pilon_pilon_pilon-processed-gene-0.18-mRNA-1	7424	2543	1763	0	0	0	73.952881	24.75321	19.123014	0.0	0.0	0.0	-14.0406919411559	8.76347954239698e-27	3.29764580192432e-24	down
QX_newGene_27	2974	1853	1581	0	0	0	38.057882000000006	23.174307	22.136346	0.0	0.0	0.0	-13.1844007300833	1.05185621244601e-26	3.74063607878998e-24	down
QX_newGene_9733	5629	2249	1700	0	0	0	50.789394	19.827406	16.700712	0.0	0.0	0.0	-13.7529243154996	1.05254727869657e-26	3.74063607878998e-24	down
QX_newGene_10252	8523	3029	1562	0	0	0	140.969563	47.528369999999995	27.660293	0.0	0.0	0.0	-14.1945635588067	1.22620552309988e-26	4.2400198547405e-24	down
maker-85634_pilon_pilon_pilon-augustus-gene-0.6-mRNA-1	8332	2653	1635	0	0	0	262.655792	81.730034	56.127556	0.0	0.0	0.0	-14.1423059062049	1.93230542399893e-26	6.50576726174798e-24	down
augustus-20302_pilon_pilon_pilon-processed-gene-3.15-mRNA-1	8784	3825	1239	0	0	0	162.331635	69.086861	24.927933	0.0	0.0	0.0	-14.2648596446143	2.66568820542385e-26	8.74482433338275e-24	down
QX_newGene_7530	6707	1865	1986	0	0	0	112.449928	30.559355	36.244553	0.0	0.0	0.0	-13.8984050075432	2.87641072748284e-26	9.20019971185386e-24	down
maker-34774_pilon_pilon_pilon-augustus-gene-0.42-mRNA-1	4810	2256	1234	0	0	0	31.241955	14.321368	8.728571	0.0	0.0	0.0	-13.5386898028494	1.06862591931424e-25	3.33463414919667e-23	down
QX_newGene_2469	6278	2145	1364	0	0	0	21.442556	7.161356	5.073975	0.0	0.0	0.0	-13.7771003226543	1.54615395927411e-25	4.70987946546499e-23	down
maker-8382_pilon_pilon_pilon-augustus-gene-1.12-mRNA-1	5330	2572	1054	0	0	0	59.754234	28.180511	12.85913	0.0	0.0	0.0	-13.6413662000439	2.86067254143143e-25	8.5114987197846e-23	down
QX_newGene_1496	6306	1966	1366	0	0	0	37.650127	11.471964	8.88063	0.0	0.0	0.0	-13.7561838657692	2.94464592059924e-25	8.56222725185152e-23	down
augustus-63998_pilon_pilon_pilon-processed-gene-0.1-mRNA-1	6134	2245	1111	0	0	0	187.856049	67.191116	37.047619	0.0	0.0	0.0	-13.7272589715522	6.14456650220996e-25	1.74696852953943e-22	down
maker-2600_pilon_pilon_pilon-augustus-gene-0.11-mRNA-1	6068	2034	1869	69	27	17	64.524254	21.132782	21.638611	0.749032	0.370182	0.194091	-6.15939383636826	7.61102262711259e-25	2.1168570324191e-22	down
QX_newGene_8630	2117	1319	1117	0	0	0	16.982737999999998	10.261603	9.586044	0.0	0.0	0.0	-12.6910562219117	9.91392348677993e-25	2.69869653382686e-22	down
QX_newGene_7865	105424	29912	13527	0	0	0	1337.86084	371.037048	186.940445	0.0	0.0	0.0	-17.6950176030364	1.21441659204314e-24	3.23692622470833e-22	down
QX_newGene_7819	5053	1632	1047	0	0	0	88.977722	28.07748	20.079639	0.0	0.0	0.0	-13.4366733046169	4.76050867092515e-24	1.24297852930237e-21	down
maker-50652_pilon_pilon_pilon-augustus-gene-0.10-mRNA-1	5203	1511	1115	0	0	0	179.894272	51.057056	41.984612	0.0	0.0	0.0	-13.4569572987424	5.48877503938326e-24	1.40446775707739e-21	down
maker-36912_pilon_pilon_pilon-augustus-gene-0.3-mRNA-1	1280	1219	845	0	0	0	9.647999	8.975647	6.936678	0.0	0.0	0.0	-12.243765647567	9.74820396579164e-24	2.44546120663408e-21	down
QX_newGene_4732	51901	14498	8037	0	0	0	1188.729004	324.56604	200.453003	0.0	0.0	0.0	-16.698905368578	1.42650934342988e-23	3.50976164227729e-21	down
maker-6274_pilon_pilon_pilon-augustus-gene-0.7-mRNA-1	2461	962	555	0	0	4	28.47716	10.879111	6.990766	0.0	0.0	0.046481	-9.65304527253906	1.63956901848018e-23	3.95785774008216e-21	down
QX_newGene_10515	33230	10459	5606	0	0	0	403.234833	124.0485	74.073883	0.0	0.0	0.0	-16.1046736051493	2.11092278981918e-23	5.00132336536048e-21	down
maker-26888_pilon_pilon_pilon-augustus-gene-0.10-mRNA-1	2792	1017	1008	0	0	0	18.450727	6.569486	7.254323	0.0	0.0	0.0	-12.7688948159815	3.59376486871933e-23	8.35975049643548e-21	down
QX_newGene_9903	35399	19039	4456	0	0	0	295.19654299999996	156.546109	40.829002	0.0	0.0	0.0	-16.3481002194802	4.89288082141965e-23	1.11784852195077e-20	down
augustus-15792_pilon_pilon_pilon-processed-gene-0.32-mRNA-1	3094	1171	792	0	0	0	150.737045	55.741764	42.024574	0.0	0.0	0.0	-12.8274452806392	1.05127454957521e-22	2.35965027846757e-20	down
augustus-2660_pilon_pilon_pilon-processed-gene-5.5-mRNA-1	2010	684	385	4	0	6	8.426135	2.802432	1.758329	0.015295	0.0	0.026407	-7.98311433316788	1.29615490802812e-22	2.85913894712273e-20	down
QX_newGene_1625	3931	1390	719	0	0	0	125.634964	43.422905	24.995157	0.0	0.0	0.0	-13.0761355278813	1.39314368632866e-22	3.02099666489642e-20	down
augustus-2818_pilon_pilon_pilon-processed-gene-2.2-mRNA-1	2712	1151	723	0	0	0	34.117626	14.149276	9.901148	0.0	0.0	0.0	-12.6856803975468	1.72278854797968e-22	3.673559447142e-20	down
QX_newGene_3734	35609	10280	3636	203	66	147	453.313446	127.918907	50.405193	2.664529	1.0891	2.125667	-6.59682959948901	2.41432364364036e-22	5.06374699946471e-20	down
augustus-5764_pilon_pilon_pilon-processed-gene-1.5-mRNA-1	2950	1063	725	0	0	0	21.621618	7.611757	5.788829	0.0	0.0	0.0	-12.7330645937819	3.57570900848819e-22	7.37864855719322e-20	down
QX_newGene_9634	2370	1087	645	0	0	0	24.024997	10.748943	7.1102050000000006	0.0	0.0	0.0	-12.524021116625	4.53132662034706e-22	9.20218933027307e-20	down
QX_newGene_10565	3226	1496	528	0	0	0	14.551591	6.594397	2.591664	0.0	0.0	0.0	-12.8674686599941	7.41780551776254e-22	1.48286568428522e-19	down
QX_newGene_11770	3191	1224	558	0	0	0	51.195976	19.188541	9.743686	0.0	0.0	0.0	-12.793543635883	1.38328255201093e-21	2.72272568775812e-19	down
maker-19414_pilon_pilon_pilon-augustus-gene-0.8-mRNA-1	4179	2930	8545	36	123	52	329.307831	225.695389	733.403503	2.904906	12.65328	4.596183	-5.87071846748187	1.96050961258587e-21	3.80041817930662e-19	down
QX_newGene_10831	4030	1265	547	0	0	0	65.447197	20.074554	9.665696	0.0	0.0	0.0	-13.0235258748727	2.08356102036686e-21	3.9786686111304e-19	down
augustus-20466_pilon_pilon_pilon-processed-gene-0.13-mRNA-1	3191	964	619	0	0	0	43.7318	12.903149	9.226892	0.0	0.0	0.0	-12.740329005076	2.71941291946824e-21	5.11649542524658e-19	down
QX_newGene_1789	2943	1052	557	0	0	0	97.962036	34.20792	20.169138	0.0	0.0	0.0	-12.6687352874526	2.89604422861877e-21	5.31436749740808e-19	down
maker-10126_pilon_pilon_pilon-augustus-gene-0.10-mRNA-1	2336	760	694	0	0	0	22.674648	7.211487	7.334404	0.0	0.0	0.0	-12.4182218338561	2.90765768968709e-21	5.31436749740808e-19	down
augustus-8584_pilon_pilon_pilon-processed-gene-2.41-mRNA-1	1905	622	386	0	4	1	46.609146	14.878699	10.276697	0.0	0.106116	0.023823	-8.79506353565172	3.82877331786087e-21	6.89934166601577e-19	down
QX_newGene_7685	1049	561	746	0	0	0	5.025989	2.626599	3.894641	0.0	0.0	0.0	-11.7571279046489	5.57188468648161e-21	9.81114517120921e-19	down
QX_newGene_1263	2421	1028	495	0	0	0	20.235302	8.399125	4.502535	0.0	0.0	0.0	-12.4611135739203	5.59804281302386e-21	9.81114517120921e-19	down
maker-57106_pilon_pilon_pilon-augustus-gene-0.10-mRNA-1	4107	3054	4501	46675	21074	25602	39.659462	28.821159	47.335812	465.240845	266.862305	282.021179	3.26201584463331	5.97898438032551e-21	1.03371792110655e-18	up
augustus-58492_pilon_pilon_pilon-processed-gene-0.1-mRNA-1	1783	758	569	0	0	0	28.858507	11.992854	10.023621	0.0	0.0	0.0	-12.1308521580356	6.52410503489818e-21	1.1129253308865e-18	down
augustus-11522_pilon_pilon_pilon-processed-gene-0.1-mRNA-1	18081	6368	2773	0	0	0	291.005798	100.171638	48.590591	0.0	0.0	0.0	-15.2445247086908	6.97714224850878e-21	1.17454681483449e-18	down
maker-15428_pilon_pilon_pilon-augustus-gene-0.6-mRNA-1	3365	1220	447	0	0	0	126.116631	44.676094	18.227554	0.0	0.0	0.0	-12.805956355256	8.30508747234352e-21	1.37993881975536e-18	down
QX_newGene_1495	1526	758	518	0	0	0	6.51664	3.164458	2.408633	0.0	0.0	0.0	-11.9795093365215	9.5155903654703e-21	1.56080080943368e-18	down
QX_newGene_2846	19842	6854	2906	0	0	0	283.072388	95.580025	45.143307	0.0	0.0	0.0	-15.3648060134375	9.76792630879718e-21	1.58190948347786e-18	down
QX_newGene_10719	3730	678	747	0	0	0	19.945984	3.542535	4.347226	0.0	0.0	0.0	-12.8575930081644	1.11275610376802e-20	1.77957519895101e-18	down
QX_newGene_10517	2113	691	599	0	0	0	24.402262	7.799833	7.527517	0.0	0.0	0.0	-12.2612874813372	1.26561580309992e-20	1.99904797343956e-18	down
QX_newGene_4651	1300	1049	497	27	8	40	4.052446	3.196915	1.687443	0.083964	0.032393	0.140518	-4.96705578726176	1.37261532433602e-20	2.14161469018964e-18	down
QX_newGene_5798	2257	780	530	0	0	0	19.266369	6.509835	4.926507	0.0	0.0	0.0	-12.3228926107041	1.54603507962039e-20	2.38312925405581e-18	down
QX_newGene_9342	1619	677	545	0	0	0	14.7475	6.021951	5.404621	0.0	0.0	0.0	-12.0023904849127	1.57293879886801e-20	2.39573559437111e-18	down
QX_newGene_1771	1927	770	505	0	0	0	21.264696	8.302877	6.066953	0.0	0.0	0.0	-12.1679637308975	1.7158803324466e-20	2.58270270274374e-18	down
QX_newGene_9841	62620	16802	6213	0	0	0	667.224792	174.988388	72.084915	0.0	0.0	0.0	-16.893785029114	1.90587316372929e-20	2.7924426002933e-18	down
QX_newGene_658	3199	887	506	0	0	0	49.589141999999995	13.416726	8.312965	0.0	0.0	0.0	-12.6807186912229	1.91980069796999e-20	2.7924426002933e-18	down
augustus-21870_pilon_pilon_pilon-processed-gene-0.2-mRNA-1	2592	746	558	0	0	0	53.829857	15.128706	12.602456	0.0	0.0	0.0	-12.4503937982886	1.92070461799133e-20	2.7924426002933e-18	down
QX_newGene_7090	2513	597	653	0	0	0	15.681101	3.63887	4.435821	0.0	0.0	0.0	-12.4079871366441	2.91821074310398e-20	4.19500991542386e-18	down
QX_newGene_5626	1904	738	430	0	0	0	22.808863	8.641412	5.600761	0.0	0.0	0.0	-12.1045859077645	7.22992993478666e-20	1.02777470650734e-17	down
QX_newGene_11020	2613	719	471	0	0	0	15.292159999999999	4.104917	2.99669	0.0	0.0	0.0	-12.4117244372097	7.88219230560181e-20	1.1081842676689e-17	down
augustus-19918_pilon_pilon_pilon-processed-gene-0.2-mRNA-1	19778	5656	2857	0	0	0	277.477936	77.566833	43.644318	0.0	0.0	0.0	-15.30157627044	1.13985353640612e-19	1.58513979834564e-17	down
QX_newGene_11919	22611	6632	2994	0	0	0	207.148697	59.384727	29.869345	0.0	0.0	0.0	-15.4880071856703	1.31697451968981e-19	1.80564914505222e-17	down
augustus-3348_pilon_pilon_pilon-processed-gene-0.11-mRNA-1	1809	854	353	0	0	0	22.229311	10.254806	4.723917	0.0	0.0	0.0	-12.0712979901616	1.32664545595521e-19	1.80564914505222e-17	down
QX_newGene_11777	24719	5827	3630	0	0	0	420.126801	96.79287	67.181961	0.0	0.0	0.0	-15.5767178695684	1.73282255600483e-19	2.33365597700272e-17	down
maker-42506_pilon_pilon_pilon-augustus-gene-0.6-mRNA-1	13171	2485	3483	0	0	0	351.194641	64.760254	101.113991	0.0	0.0	0.0	-14.7575782138175	1.80186720535809e-19	2.40136344014077e-17	down
QX_newGene_6720	1992	526	497	0	0	0	29.64324	7.640346	8.048901	0.0	0.0	0.0	-12.0857634645984	2.54517152826974e-19	3.35700252914258e-17	down
QX_newGene_6243	1200	502	263	0	5	4	3.804478	1.555074	0.908153	0.0	0.016635	0.01312	-7.39383603431844	2.87345641814845e-19	3.75132667487666e-17	down
QX_newGene_4733	1924	498	505	0	0	0	38.805906	9.885159	10.866496	0.0	0.0	0.0	-12.0447868778693	3.13590902013197e-19	4.03054141654825e-17	down
QX_newGene_3844	1419	576	402	0	0	0	20.177684	7.667638999999999	6.449876	0.0	0.0	0.0	-11.7522778008286	3.15033720224187e-19	4.03054141654825e-17	down
augustus-6878_pilon_pilon_pilon-processed-gene-0.0-mRNA-1	2493	974	786	53	11	22	16.350883	6.244159	5.611897	0.357613	0.089464	0.159148	-5.35546141442939	3.4252061484191e-19	4.33882054087861e-17	down
QX_newGene_4734	1672	557	406	0	0	0	43.353073	14.095151	11.451512	0.0	0.0	0.0	-11.8874720234294	4.881973566976e-19	6.09157924537428e-17	down
QX_newGene_9876	69050	30403	21845	0	8	0	128.906148	55.428383000000004	44.788947	0.0	0.018501	0.0	-13.3793760763267	4.90411647861146e-19	6.09157924537428e-17	down
QX_newGene_11776	1549	699	331	0	0	0	25.851494	11.407589	6.006556	0.0	0.0	0.0	-11.8483853875259	4.97873875480317e-19	6.12480611816843e-17	down
QX_newGene_7959	1679	535	417	0	0	0	8.303277	2.58205	2.245399	0.0	0.0	0.0	-11.8865590568689	5.30555286813191e-19	6.41066070522792e-17	down
augustus-25620_pilon_pilon_pilon-processed-gene-0.17-mRNA-1	966	463	416	0	0	0	10.695389	5.010658	5.01647	0.0	0.0	0.0	-11.3857866831412	5.3113180768654e-19	6.41066070522792e-17	down
augustus-19090_pilon_pilon_pilon-processed-gene-0.0-mRNA-1	1709	512	436	0	0	0	25.584461	7.484208	7.100081	0.0	0.0	0.0	-11.9023866909868	5.41904368541682e-19	6.4795555991797e-17	down
QX_newGene_6784	1646	574	383	0	0	0	10.961374	8.555544999999999	3.359771	0.0	0.0	0.0	-11.8680013391386	5.89053289570854e-19	6.97809980256436e-17	down
QX_newGene_841	2596	599	374	0	0	0	17.814557999999998	4.015879	2.788135	0.0	0.0	0.0	-12.3172609945834	1.02620170652822e-18	1.2045160214057e-16	down
QX_newGene_2845	1740	572	355	0	0	0	51.995499	16.702709	11.550443	0.0	0.0	0.0	-11.9004861383924	1.10661845014694e-18	1.28709785919817e-16	down
QX_newGene_8532	4635	1884	826	70	16	24	22.050636	8.758315	4.277704	0.406131	0.095427	0.129334	-5.7696585277672	1.61736725679378e-18	1.86419789940717e-16	down
QX_newGene_7826	685	537	299	0	0	0	18.546375	14.210033	8.818065	0.0	0.0	0.0	-11.0966040988218	1.82390073295959e-18	2.08348089084687e-16	down
maker-21912_pilon_pilon_pilon-augustus-gene-0.21-mRNA-1	1735	557	330	0	0	0	29.509451	9.248055	6.107625	0.0	0.0	0.0	-11.8745625762126	2.10574568711883e-18	2.38415135584056e-16	down
augustus-20618_pilon_pilon_pilon-processed-gene-0.6-mRNA-1	898	601	273	0	0	0	7.599597	4.969797	2.51639	0.0	0.0	0.0	-11.3089725033894	2.68607671491429e-18	3.01453206058013e-16	down
QX_newGene_10320	14092	3746	2072	0	0	0	72.805115	18.911059	11.654933	0.0	0.0	0.0	-14.7959335325662	2.74270143682114e-18	3.0513149724078e-16	down
maker-20946_pilon_pilon_pilon-augustus-gene-0.6-mRNA-1	9347	2033	2020	0	0	0	211.364975	44.92046	49.74329	0.0	0.0	0.0	-14.2359360007989	3.45886573618977e-18	3.81489036455276e-16	down
augustus-6542_pilon_pilon_pilon-processed-gene-3.16-mRNA-1	1079	450	324	0	0	0	50.721687	20.652012	16.560938	0.0	0.0	0.0	-11.3822581295211	4.26282897368109e-18	4.66142169993811e-16	down
QX_newGene_1067	8924	2580	1492	0	0	0	95.460548	26.968216	17.38018	0.0	0.0	0.0	-14.1821972907979	4.53601645943595e-18	4.91811818491725e-16	down
QX_newGene_4350	1214	512	294	0	0	0	9.410069	3.873348	2.474439	0.0	0.0	0.0	-11.5003037994169	4.6709605148924e-18	5.02187133004482e-16	down
QX_newGene_9632	1863	655	259	0	0	0	55.557865	19.098104	8.413719	0.0	0.0	0.0	-11.9496304697972	4.77814741058278e-18	5.09430149758301e-16	down
QX_newGene_1031	1440	407	373	0	0	0	5.589605000000001	1.5358020000000001	1.573065	0.0	0.0	0.0	-11.6444013651676	4.96739716560427e-18	5.25230407741661e-16	down
QX_newGene_9773	425	557	290	0	0	0	2.76861	3.543426	2.05666	0.0	0.0	0.0	-10.8409746009659	5.38720912758662e-18	5.64950439166747e-16	down
QX_newGene_9631	14307	2944	2489	0	0	0	258.172729	51.926369	48.899525	0.0	0.0	0.0	-14.7899451789708	5.46685271224061e-18	5.66786794177311e-16	down
augustus-63998_pilon_pilon_pilon-processed-gene-0.0-mRNA-1	1252	491	299	0	0	0	40.415543	15.475793	10.486161	0.0	0.0	0.0	-11.516732885296	5.49332206330987e-18	5.66786794177311e-16	down
maker-93318_pilon_pilon_pilon-augustus-gene-0.2-mRNA-1	1750	561	267	0	0	0	17.170029	5.379042	2.852286	0.0	0.0	0.0	-11.8453563826679	8.2590356988022e-18	8.45328821843803e-16	down
QX_newGene_6870	831	484	264	0	0	0	18.05266	10.262723	6.238482	0.0	0.0	0.0	-11.1468516020485	8.92663403594368e-18	9.06407586157646e-16	down
QX_newGene_2192	242	737	1302	0	0	0	3.986779	11.884287	23.405989	0.0	0.0	0.0	-11.7559633426128	9.54206707746723e-18	9.61269340071778e-16	down
QX_newGene_9776	591	359	316	0	0	0	5.292399	3.134833	3.078602	0.0	0.0	0.0	-10.8457325234339	9.64994796840203e-18	9.64542455529184e-16	down
QX_newGene_11497	253	644	1452	0	0	0	2.77308	6.908673	17.350634	0.0	0.0	0.0	-11.8096331743497	1.35426535388241e-17	1.34313728198229e-15	down
QX_newGene_5017	1153	558	224	0	0	0	13.614909	6.442873	2.870818	0.0	0.0	0.0	-11.4305393232901	1.98812317888887e-17	1.9418639709054e-15	down
QX_newGene_9908	10209	4164	1202	0	0	0	39.652678	15.429338	5.014454000000001	0.0	0.0	0.0	-14.4322874408373	1.98830842729879e-17	1.9418639709054e-15	down
maker-18464_pilon_pilon_pilon-augustus-gene-0.3-mRNA-1	956	499	235	0	0	0	11.643931	5.931703	3.113868	0.0	0.0	0.0	-11.239672605076	2.09115017495786e-17	2.02683146503113e-15	down
QX_newGene_10348	994	377	209	0	4	4	5.662302	2.098801	1.295614	0.0	0.029009	0.024195	-7.25994081068352	2.43209220094929e-17	2.33956297886806e-15	down
maker-342_pilon_pilon_pilon-augustus-gene-0.14-mRNA-1	1278	300	369	0	0	0	8.414672	1.927897	2.642308	0.0	0.0	0.0	-11.4608225097196	3.32121315486998e-17	3.17101500771691e-15	down
augustus-7736_pilon_pilon_pilon-processed-gene-0.2-mRNA-1	907	339	286	0	0	0	8.438548	3.082723	2.888562	0.0	0.0	0.0	-11.111238363618	4.4942946797771e-17	4.25925971356061e-15	down
QX_newGene_1265	910	355	269	0	0	0	29.292407	11.266422	9.577539	0.0	0.0	0.0	-11.1103612494873	5.03475428116065e-17	4.73637104949774e-15	down
QX_newGene_3008	1414	558	229	0	0	5	13.60923	5.243722	2.400865	0.0	0.0	0.043932	-8.48251344948654	5.14149686613757e-17	4.80148254783679e-15	down
QX_newGene_10512	1259	959	144	0	0	0	14.362989	10.68825	1.784442	0.0	0.0	0.0	-11.7011371943222	5.50595702650334e-17	5.10458073891911e-15	down
QX_newGene_2847	1212	346	263	0	0	0	9.896486	2.760713	2.340017	0.0	0.0	0.0	-11.353507098255	9.36101905500637e-17	8.6161782582555e-15	down
augustus-508_pilon_pilon_pilon-processed-gene-1.41-mRNA-1	1744	1024	1240	116	38	125	27.170059	15.585108	21.026215	1.854118	0.77227	2.210942	-3.59557366962398	1.03832351502856e-16	9.48879360805387e-15	down
QX_newGene_3555	1444	401	230	0	0	0	15.791439	4.281299	2.735455	0.0	0.0	0.0	-11.5349001456009	1.0704019435063e-16	9.7125691242692e-15	down
QX_newGene_11676	285	309	309	0	0	0	1.506395	1.59412	1.779393	0.0	0.0	0.0	-10.3735514887748	1.14806626636274e-16	1.03439153604542e-14	down
maker-32004_pilon_pilon_pilon-augustus-gene-0.12-mRNA-1	1990	263	349	0	0	0	13.650117	1.759781	2.607273	0.0	0.0	0.0	-11.870559572352	1.28313485126696e-16	1.14800190818947e-14	down
QX_newGene_3476	1393	382	229	0	0	0	12.686353	3.7331820000000002	2.597722	0.0	0.0	0.0	-11.4855000731324	1.3889089877604e-16	1.2340070548199e-14	down
maker-8478_pilon_pilon_pilon-augustus-gene-0.28-mRNA-1	1053	366	227	0	0	0	25.072672	8.513135	5.872817	0.0	0.0	0.0	-11.2048813221607	1.48649498097724e-16	1.31160115769812e-14	down
QX_newGene_2062	960	552	177	4	0	0	3.068772	1.72421	0.615416	0.013201	0.0	0.0	-8.41143495236455	1.65201464842976e-16	1.44766269945276e-14	down
QX_newGene_4896	947	554	193	0	4	0	7.824147999999999	4.46516	1.732716	0.0	0.043294	0.0	-8.30818629258786	1.68332462376608e-16	1.46506498207233e-14	down
maker-4968_pilon_pilon_pilon-augustus-gene-0.23-mRNA-1	20380	5539	4691	0	0	4	229.464966	60.956482	57.514172	0.0	0.0	0.051377	-12.6373840764346	1.82152570624767e-16	1.57463512741437e-14	down
QX_newGene_9598	337	244	355	0	0	0	4.678687	3.0363930000000003	5.240321	0.0	0.0	0.0	-10.4363619836029	2.14063653225789e-16	1.8380740801146e-14	down
QX_newGene_11115	7466	1757	1204	0	0	0	86.298103	19.844275	15.155151	0.0	0.0	0.0	-13.8660528860525	3.09215213303643e-16	2.63739962600454e-14	down
augustus-53682_pilon_pilon_pilon-processed-gene-0.0-mRNA-1	1642	180	451	0	0	0	42.088181	4.491522	12.575933	0.0	0.0	0.0	-11.6895159894176	3.12768530280792e-16	2.65004011682944e-14	down
augustus-1816_pilon_pilon_pilon-processed-gene-0.5-mRNA-1	1638	357	213	0	0	0	34.407806	7.324498	4.871209	0.0	0.0	0.0	-11.6231202639966	3.21255472019074e-16	2.70404112435002e-14	down
maker-20742_pilon_pilon_pilon-augustus-gene-1.61-mRNA-1	28	49	47	404	256	293	0.610857	1.070562	1.126014	9.335319	7.511898	7.49455	3.22906514286795	3.80790732537256e-16	3.18420694907298e-14	up
QX_newGene_8131	1569	387	187	0	0	0	18.363102	4.420609	2.374869	0.0	0.0	0.0	-11.5772187666409	4.36386748728725e-16	3.62541043067228e-14	down
maker-15342_pilon_pilon_pilon-augustus-gene-0.20-mRNA-1	4334	1500	899	74	23	86	19.616789	6.634197	4.429889	0.344387	0.132014	0.440639	-4.92315715212329	5.39216522495053e-16	4.4507975411624e-14	down
QX_newGene_10758	1233	424	165	0	0	0	27.883087	9.357387	4.053446	0.0	0.0	0.0	-11.3412743282666	5.54362908257048e-16	4.54648656938505e-14	down
QX_newGene_2282	1343	406	236	6	12	4	7.650121	2.260159	1.460204	0.034267	0.089158	0.023225	-6.10063156415833	5.72525099824325e-16	4.66553256506523e-14	down
QX_newGene_11147	1281	390	168	0	0	0	17.711891	5.2666	2.523807	0.0	0.0	0.0	-11.3558352398163	7.47653975904197e-16	6.05410440994829e-14	down
maker-72300_pilon_pilon_pilon-augustus-gene-0.32-mRNA-1	1156	402	323	28	18	19	4.760151	1.617426	1.446036	0.118041	0.0945	0.08722	-4.53505217774914	9.57395218764252e-16	7.7037197665848e-14	down
QX_newGene_1333	17819	5431	3111	4	0	0	228.463272	68.063156	43.433941	0.04888	0.0	0.0	-12.4155835024626	1.18019220445184e-15	9.43711191484803e-14	down
QX_newGene_7986	740	299	181	0	0	0	18.342997	7.906697	5.480186	0.0	0.0	0.0	-10.7738729514736	1.42909976362992e-15	1.13564611030318e-13	down
QX_newGene_7230	537	346	159	0	0	0	6.303192	3.970977	2.030846	0.0	0.0	0.0	-10.5430966307234	1.45523190285649e-15	1.14556783709013e-13	down
augustus-12086_pilon_pilon_pilon-processed-gene-0.2-mRNA-1	992	233	237	0	0	0	12.082281	2.772769	3.142522	0.0	0.0	0.0	-11.0417736183623	1.45949317997257e-15	1.14556783709013e-13	down
maker-20048_pilon_pilon_pilon-augustus-gene-0.10-mRNA-1	972	245	220	0	0	0	20.183321	4.965381	4.962675	0.0	0.0	0.0	-11.0145453868886	1.62843187851614e-15	1.26731762601185e-13	down
QX_newGene_1926	2016	307	355	11	4	1	14.110904	2.097087	2.700652	0.072256	0.036594	0.007559	-7.07049496401137	1.63441776060618e-15	1.26731762601185e-13	down
augustus-26198_pilon_pilon_pilon-processed-gene-0.1-mRNA-1	453	869	128	0	0	0	9.979259	18.734165	3.059179	0.0	0.0	0.0	-10.9933920728502	1.79217023268472e-15	1.38126662391376e-13	down
QX_newGene_8725	1391	226	239	0	0	0	13.871204	2.201738	2.588923	0.0	0.0	0.0	-11.3810786017258	1.81955736514615e-15	1.39397706165748e-13	down
maker-5982_pilon_pilon_pilon-augustus-gene-0.13-mRNA-1	223	288	205	0	0	0	0.537878	0.680314	0.540064	0.0	0.0	0.0	-10.0251564878173	2.30792969641872e-15	1.75759836523697e-13	down
maker-9838_pilon_pilon_pilon-augustus-gene-0.43-mRNA-1	9299	2353	1061	0	0	0	374.720917	92.654518	46.520382	0.0	0.0	0.0	-14.1446847504171	2.64645526090193e-15	2.00347624899286e-13	down
QX_newGene_2699	1961	1418	1647	242	154	339	8.227165	6.074157	7.811914	1.1142750000000001	0.907317	1.7368329999999998	-2.5036812899976	3.4896392713161e-15	2.62626146101284e-13	down
QX_newGene_10598	1062	181	253	0	0	0	15.642606	2.601071	4.051123	0.0	0.0	0.0	-11.0781795359255	4.48344483572949e-15	3.34013163754739e-13	down
QX_newGene_616	1017	344	136	0	0	0	9.684097	3.200809	1.407762	0.0	0.0	0.0	-11.0580535680568	4.49040676612593e-15	3.34013163754739e-13	down
QX_newGene_7229	1896	889	504	65	16	37	5.788583	2.652929	1.674165	0.203374	0.063604	0.127578	-4.51895790154768	4.7396545552824e-15	3.50515262313775e-13	down
maker-20952_pilon_pilon_pilon-augustus-gene-0.10-mRNA-1	8	20	28	1057	548	209	0.085004	0.210257	0.326989	11.783268	7.762426	2.571601	5.29320902878898	6.30050932894385e-15	4.63268484796021e-13	up
maker-20584_pilon_pilon_pilon-augustus-gene-0.7-mRNA-1	609	161	264	0	0	0	4.726062	1.218445	2.230182	0.0	0.0	0.0	-10.5608510426541	6.83659639183237e-15	4.99813795640591e-13	down
QX_newGene_1841	871	238	233	0	0	4	11.896447	3.16938	3.462434	0.0	0.0	0.062333	-8.10173614536659	7.21486895647844e-15	5.24471780847643e-13	down
QX_newGene_11288	23017	8426	4202	481	243	97	223.613678	79.99846699999999	44.411347	4.584536	2.999624	1.025948	-5.10246556581748	9.11593041150928e-15	6.5892211121384e-13	down
QX_newGene_10599	856	193	196	0	0	0	11.455766	2.507598	2.840267	0.0	0.0	0.0	-10.8092567052901	1.09616103801017e-14	7.87881141590006e-13	down
maker-1490_pilon_pilon_pilon-augustus-gene-1.6-mRNA-1	775	275	136	0	0	0	6.156255	2.134395	1.176375	0.0	0.0	0.0	-10.7268870996778	1.28007392937845e-14	9.14931053210498e-13	down
maker-18522_pilon_pilon_pilon-augustus-gene-0.16-mRNA-1	599	206	173	0	0	0	5.392728	1.806031	1.688924	0.0	0.0	0.0	-10.4623174332634	1.29739572077517e-14	9.22160047310971e-13	down
QX_newGene_3551	806	279	120	0	0	0	46.084	15.579268	7.438757	0.0	0.0	0.0	-10.7467501658762	2.44486770016293e-14	1.72815675999362e-12	down
QX_newGene_2622	765	349	101	0	0	0	11.83317	5.267871	1.68746	0.0	0.0	0.0	-10.7526003316583	2.52963997851313e-14	1.77825351017017e-12	down
QX_newGene_7956	675	230	134	0	0	0	7.85291	2.608193	1.685927	0.0	0.0	0.0	-10.5394124775864	3.2883298808683e-14	2.29895587408902e-12	down
maker-2798_pilon_pilon_pilon-augustus-gene-0.18-mRNA-1	671	1050	1077	4531	4071	3365	16.562338	25.33259	28.958279	115.502571	131.847031	94.802246	2.40327809791565	3.75022869236011e-14	2.60763184185083e-12	up
maker-18656_pilon_pilon_pilon-augustus-gene-0.28-mRNA-1	1215	343	271	0	5	10	17.135801	4.722849	4.153785	0.0	0.08557	0.158746	-6.5923705668416	3.86660933491803e-14	2.67402161248331e-12	down
QX_newGene_11117	534	262	115	0	0	0	5.182374	2.486528	1.210819	0.0	0.0	0.0	-10.3460442482984	4.35380368270905e-14	2.99476152239675e-12	down
maker-66506_pilon_pilon_pilon-augustus-gene-0.7-mRNA-1	611	328	298	41	23	21	5.070194	2.663586	2.692683	0.350358	0.249185	0.190588	-3.55657480179725	4.38356213935238e-14	2.99910663159756e-12	down
QX_newGene_2908	196	238	137	0	0	0	2.422811	2.876828	1.848154	0.0	0.0	0.0	-9.68894229017206	5.8943529125522e-14	4.01129527463792e-12	down
maker-19918_pilon_pilon_pilon-augustus-gene-0.3-mRNA-1	11718	2885	893	0	0	0	275.430756	66.289398	22.841688	0.0	0.0	0.0	-14.4249193091608	6.69531545135178e-14	4.53226803622194e-12	down
QX_newGene_862	643	158	168	0	0	0	13.135262	3.146492	3.722824	0.0	0.0	0.0	-10.4505274638229	6.96597572440516e-14	4.69066807463366e-12	down
QX_newGene_2402	449	389	314	24	36	51	1.785464	1.514183	1.359182	0.097727	0.183096	0.227402	-3.05667754163705	7.16654259059756e-14	4.80045790073849e-12	down
QX_newGene_9775	261	332	108	0	0	0	2.656718	3.308944	1.196646	0.0	0.0	0.0	-9.96483032745965	7.52702824389345e-14	5.01566663293608e-12	down
QX_newGene_1860	386	328	95	0	0	0	2.659769	2.21286	0.710847	0.0	0.0	0.0	-10.1672977118044	8.21508114286451e-14	5.44579005916106e-12	down
augustus-480_pilon_pilon_pilon-processed-gene-0.8-mRNA-1	0	0	0	143	107	118	0.0	0.0	0.0	2.910578	2.781368	2.651213	9.68277301434089	9.31613010890267e-14	6.14384374295365e-12	up
maker-14924_pilon_pilon_pilon-augustus-gene-0.10-mRNA-1	1030	69	404	0	0	0	10.08888	0.659562	4.307812	0.0	0.0	0.0	-11.1083417584972	9.77594711883108e-14	6.41402397119615e-12	down
augustus-70408_pilon_pilon_pilon-processed-gene-0.0-mRNA-1	2722	1455	1016	176	128	231	35.230652	18.402065	14.316154	2.351196	2.160254	3.408402	-2.97322718365094	1.0369188520521e-13	6.76854071079317e-12	down
QX_newGene_7985	245	219	117	0	0	0	11.851347	10.333115	6.161739	0.0	0.0	0.0	-9.70821558137617	1.16690378354139e-13	7.57835888661346e-12	down
QX_newGene_9780	361	241	104	0	0	0	3.798668	2.476213	1.184799	0.0	0.0	0.0	-9.98005539712352	1.30900195756222e-13	8.45826820457123e-12	down
QX_newGene_11054	1092	178	125	0	0	0	26.662979	4.230978	3.324695	0.0	0.0	0.0	-10.960940102742	1.3398896093304e-13	8.61434555867997e-12	down
QX_newGene_1529	487	332	83	0	0	0	9.199814	6.125731	1.701887	0.0	0.0	0.0	-10.3208216800305	1.40136874705194e-13	8.96455587489128e-12	down
QX_newGene_4735	291	155	159	8	9	4	1.609279	0.838646	0.955391	0.041052	0.058163	0.020829	-4.51481500291477	1.71224575994098e-13	1.08508158996556e-11	down
maker-40190_pilon_pilon_pilon-augustus-gene-0.26-mRNA-1	550	161	138	0	0	0	21.815212	6.221917	5.929657	0.0	0.0	0.0	-10.256376280389	1.71319744546696e-13	1.08508158996556e-11	down
QX_newGene_1025	4183	799	646	0	0	0	17.405310999999998	3.245711	2.925266	0.0	0.0	0.0	-12.9775818787361	1.96515246692015e-13	1.23853008186091e-11	down
QX_newGene_10684	53609	20597	13803	31	0	28	128.900421	48.408203	36.142395	0.074556	0.0	0.076544	-10.3143655532002	2.11917932493117e-13	1.32905785701811e-11	down
maker-53318_pilon_pilon_pilon-augustus-gene-0.10-mRNA-1	665	231	91	0	0	0	14.297094	4.856471	2.12408	0.0	0.0	0.0	-10.4572417792556	2.71421937175441e-13	1.69393768986468e-11	down
QX_newGene_5498	604	152	133	0	0	0	2.374105	0.583858	0.568264	0.0	0.0	0.0	-10.3210690230693	2.78887261485087e-13	1.73207942885446e-11	down
augustus-20496_pilon_pilon_pilon-processed-gene-1.26-mRNA-1	691	244	141	3	0	0	14.293318	4.927869	3.163164	0.05525	0.0	0.0	-8.18208639677244	3.15015617406921e-13	1.94700956961553e-11	down
maker-6350_pilon_pilon_pilon-augustus-gene-0.30-mRNA-1	364	194	104	0	0	0	4.071337	2.121689	1.265545	0.0	0.0	0.0	-9.8915055767593	3.26308746062831e-13	2.00711254669609e-11	down
maker-72300_pilon_pilon_pilon-augustus-gene-0.33-mRNA-1	1271	475	295	30	30	35	1.160163	0.423231	0.292755	0.028167	0.035668	0.036375	-4.08733920579926	3.42300326719241e-13	2.09540209571578e-11	down
maker-18280_pilon_pilon_pilon-augustus-gene-0.7-mRNA-1	0	0	0	190	101	91	0.0	0.0	0.0	4.981067	3.359194	2.647136	9.72755698956086	3.70695773728479e-13	2.25841987099151e-11	up
QX_newGene_11831	1060	259	61	0	0	0	6.336383	1.510902	0.392972	0.0	0.0	0.0	-10.9331196237565	6.70952710619103e-13	4.06832653064493e-11	down
QX_newGene_2536	1555	804	429	25	58	52	50.41833200000001	30.425735	12.988923	0.492656	2.105316	1.282156	-3.99402726718432	6.74577661497785e-13	4.0710125477371e-11	down
QX_newGene_7852	46935	1669	6657	0	0	0	851.751892	29.599022	131.549698	0.0	0.0	0.0	-16.2796806248536	6.81845691805018e-13	4.09555576570582e-11	down
QX_newGene_1909	473	198	89	0	0	0	6.701839	2.789838	1.431009	0.0	0.0	0.0	-10.0840630130961	7.01985717248717e-13	4.19682489087854e-11	down
maker-2658_pilon_pilon_pilon-augustus-gene-1.2-mRNA-1	468	121	140	0	0	0	7.528412	1.890069	2.446801	0.0	0.0	0.0	-10.0435750208989	7.47144612548791e-13	4.44603170834848e-11	down
QX_newGene_11498	3474	480	762	0	0	0	39.233377000000004	5.287136	9.351421	0.0	0.0	0.0	-12.7339477359141	7.550340481338e-13	4.47217852399252e-11	down
QX_newGene_1984	490	154	101	0	0	0	4.495863	1.4356490000000002	0.922245	0.0	0.0	0.0	-10.0616212903854	1.11525109149376e-12	6.57535597445674e-11	down
QX_newGene_3747	243	140	111	0	0	0	4.148691	2.32869	2.057596	0.0	0.0	0.0	-9.48320588231143	1.17848947352113e-12	6.91632767166481e-11	down
augustus-25286_pilon_pilon_pilon-processed-gene-0.25-mRNA-1	513	185	84	0	0	0	5.823926	2.050957	1.033154	0.0	0.0	0.0	-10.1243953103811	1.24453160550274e-12	7.27056500493247e-11	down
QX_newGene_7609	138	179	111	0	0	0	4.546291	5.782767	3.994899	0.0	0.0	0.0	-9.2768259284322	1.53391560130563e-12	8.92041645595647e-11	down
QX_newGene_176	274	210	79	0	0	0	2.935131	2.196458	0.915804	0.0	0.0	0.0	-9.65065151303526	1.63765051503831e-12	9.48058854723986e-11	down
QX_newGene_10448	637	118	115	0	0	0	5.664714	1.020846	1.107514	0.0	0.0	0.0	-10.2880703452669	1.84472717525738e-12	1.06312790451545e-10	down
maker-4186_pilon_pilon_pilon-augustus-gene-1.2-mRNA-1	406	146	96	0	0	0	2.254282	0.790656	0.577031	0.0	0.0	0.0	-9.86206058951795	1.97856956590714e-12	1.13514883525632e-10	down
maker-3540_pilon_pilon_pilon-augustus-gene-0.9-mRNA-1	328	154	92	0	0	0	6.407241	2.943176	1.946751	0.0	0.0	0.0	-9.68756225727113	2.02889748057055e-12	1.15882653421516e-10	down
maker-66702_pilon_pilon_pilon-augustus-gene-0.9-mRNA-1	305	184	80	0	0	0	4.719735	2.774055	1.33955	0.0	0.0	0.0	-9.66835747038277	2.2118742179408e-12	1.25772083308154e-10	down
QX_newGene_10850	604	204	66	0	0	0	9.716238	3.207799	1.152061	0.0	0.0	0.0	-10.2784560641978	2.40795954906539e-12	1.36316081728949e-10	down
maker-3860_pilon_pilon_pilon-augustus-gene-0.55-mRNA-1	55771	39248	32448	4444	679	3203	423.37796	291.236115	268.260651	34.819744	6.752521	27.729996	-3.69838940433175	2.50302487106772e-12	1.41073569164935e-10	down
QX_newGene_9565	764	297	42	0	0	0	6.588028	2.496763	0.38666	0.0	0.0	0.0	-10.6046545648591	3.20888421181789e-12	1.80063441254378e-10	down
maker-3840_pilon_pilon_pilon-augustus-gene-0.8-mRNA-1	1145	326	256	29	11	23	15.971549	4.435359	3.888392	0.412028	0.195956	0.360887	-4.48348599780922	3.46821893560846e-12	1.93765908568448e-10	down
QX_newGene_11499	4113	498	752	0	0	0	46.767811	5.530269	9.308195	0.0	0.0	0.0	-12.9155371647666	3.61452965516353e-12	2.01062140905053e-10	down
QX_newGene_4260	186	176	83	0	0	0	4.049979	3.746047	1.951219	0.0	0.0	0.0	-9.31967598084588	3.7084988150344e-12	2.05396250387663e-10	down
QX_newGene_3537	114	204	107	0	0	0	1.070914	1.86675	1.093342	0.0	0.0	0.0	-9.26222345698407	4.12977088169488e-12	2.27742623536225e-10	down
QX_newGene_4941	806	61	179	0	0	0	8.893460000000001	0.461629	2.0302059999999997	0.0	0.0	0.0	-10.5653615119311	4.17831858429876e-12	2.29430935482911e-10	down
QX_newGene_6054	133	122	122	0	0	0	4.214367	3.771128	4.201144	0.0	0.0	0.0	-9.11062862394266	4.62384040081919e-12	2.52809461914875e-10	down
QX_newGene_9498	696	136	79	0	0	0	9.122583	1.726454	1.105201	0.0	0.0	0.0	-10.3446183915609	4.70412776824475e-12	2.56104726242227e-10	down
maker-14686_pilon_pilon_pilon-augustus-gene-0.5-mRNA-1	213	1832	1812	0	0	0	4.47927	37.773598	41.638607	0.0	0.0	0.0	-12.4872915964659	5.14740337144236e-12	2.79050333619633e-10	down
augustus-11540_pilon_pilon_pilon-processed-gene-0.12-mRNA-1	3168	781	325	8	8	45	14.364248	3.461458	1.602278	0.035333	0.044931	0.228425	-5.83839080172543	5.33691601631256e-12	2.88103390348957e-10	down
augustus-5756_pilon_pilon_pilon-processed-gene-0.0-mRNA-1	613	254	97	0	0	4	10.07338	4.06743	1.731597	0.0	0.0	0.071766	-7.6104156596146	5.70003552296122e-12	3.06412833952798e-10	down
QX_newGene_4967	691	187	55	0	0	0	4.899677	1.234359	0.403684	0.0	0.0	0.0	-10.3708785554606	6.32147098524973e-12	3.38397070231318e-10	down
augustus-4616_pilon_pilon_pilon-processed-gene-1.10-mRNA-1	5179	1518	1322	101	46	206	32.420883	9.287795	9.011364	0.647654	0.37275	1.465231	-4.2354620443923	6.35295691618104e-12	3.38665544940084e-10	down
QX_newGene_8980	374	294	47	0	0	0	2.630469	2.020783	0.356554	0.0	0.0	0.0	-9.97814307291462	7.08644873060361e-12	3.76199274105156e-10	down
maker-694_pilon_pilon_pilon-augustus-gene-0.26-mRNA-1	12726	14198	13708	4781	3413	5122	32.664326	35.622734	38.318169	12.665117	11.487572	14.99665	-1.32350712122333	1.00446740910706e-11	5.31039505459327e-10	down
QX_newGene_11492	700	110	79	0	0	0	4.285542	0.654036	0.526783	0.0	0.0	0.0	-10.3110200798944	1.075912991085e-11	5.66470403618991e-10	down
maker-21230_pilon_pilon_pilon-augustus-gene-0.7-mRNA-1	461	98	98	0	0	0	6.42582	1.329353	1.482315	0.0	0.0	0.0	-9.88576403042485	1.12674633876164e-11	5.90802977791657e-10	down
QX_newGene_112	676	111	78	0	0	0	5.970731	0.957101	0.74727	0.0	0.0	0.0	-10.2715867905293	1.14695711879047e-11	5.98703864010505e-10	down
QX_newGene_3591	346	130	77	0	0	0	5.655612	2.070564	1.3609	0.0	0.0	0.0	-9.6311152530516	1.15117360127078e-11	5.98703864010505e-10	down
QX_newGene_5020	416	237	46	0	0	0	2.546925	1.417321	0.302483	0.0	0.0	0.0	-9.9490361423858	1.26200623264733e-11	6.53688572489471e-10	down
QX_newGene_10666	237	184	62	0	0	0	2.197273	1.66782	0.626153	0.0	0.0	0.0	-9.42675948745962	1.34964928543853e-11	6.96266651528249e-10	down
QX_newGene_5772	627	284	32	0	0	0	4.798328	2.087687	0.271	0.0	0.0	0.0	-10.3761505927971	1.56258237327982e-11	8.02878670029802e-10	down
maker-20330_pilon_pilon_pilon-augustus-gene-0.10-mRNA-1	433	143	64	0	0	0	13.963752	4.492348	2.231597	0.0	0.0	0.0	-9.83445545687123	1.61353009873293e-11	8.25740163327562e-10	down
augustus-1608_pilon_pilon_pilon-processed-gene-2.17-mRNA-1	0	0	0	127	99	57	0.0	0.0	0.0	1.254651	1.236639	0.615105	9.32341034860528	1.64073837627849e-11	8.36318995462428e-10	up
QX_newGene_5409	213	123	79	0	0	0	1.287751	0.72409	0.518616	0.0	0.0	0.0	-9.22440696756164	1.67027954924744e-11	8.47998275915547e-10	down
QX_newGene_3488	689	314	26	0	0	0	25.979118	11.571661	1.06817	0.0	0.0	0.0	-10.5000396200499	1.99634772216218e-11	1.00953647262225e-09	down
QX_newGene_11205	7387	1806	2368	162	125	20	36.921085	8.914147	12.677047000000002	0.776514	0.759886	0.103484	-4.88173707255742	2.20665526663473e-11	1.11043197853398e-09	down
augustus-4590_pilon_pilon_pilon-processed-gene-3.21-mRNA-1	106	132	96	0	0	0	1.559078	1.906488	1.547006	0.0	0.0	0.0	-8.92561037048347	2.21322615699675e-11	1.11043197853398e-09	down
QX_newGene_3781	1270	298	217	13	0	9	8.829602	2.023353	1.637448	0.088093	0.0	0.063493	-6.09041156185317	2.40898244094753e-11	1.20285916049321e-09	down
QX_newGene_9344	587	122	62	0	0	0	4.230123	0.854484	0.479627	0.0	0.0	0.0	-10.102207442161	2.41624827455646e-11	1.20285916049321e-09	down
maker-24342_pilon_pilon_pilon-augustus-gene-0.22-mRNA-1	1099	551	286	20	7	0	31.323515	15.336761	8.85917	0.572437	0.245733	0.0	-5.84123569768148	2.74674914980094e-11	1.36208948149431e-09	down
QX_newGene_9345	196	129	70	0	0	0	1.654601	1.058441	0.636167	0.0	0.0	0.0	-9.14911760777712	2.93532148895071e-11	1.44998081581604e-09	down
maker-40364_pilon_pilon_pilon-augustus-gene-0.25-mRNA-1	184	115	77	0	0	0	1.306853	0.801101	0.596586	0.0	0.0	0.0	-9.08447566346596	2.95782989142771e-11	1.45547983195869e-09	down
maker-15584_pilon_pilon_pilon-augustus-gene-1.8-mRNA-1	289	122	69	0	0	0	1.663468	0.683939	0.429876	0.0	0.0	0.0	-9.42691122475166	3.00675148481903e-11	1.4738842335929e-09	down
augustus-20932_pilon_pilon_pilon-processed-gene-0.5-mRNA-1	644	505	243	36	6	31	7.932476	6.075426	3.253098	0.448758	0.086168	0.422053	-3.98436081494353	3.49002447079023e-11	1.70425088088894e-09	down
maker-14044_pilon_pilon_pilon-augustus-gene-0.5-mRNA-1	116	235	173	1039	617	655	4.468116	8.825353	7.232088	41.351337	31.195414	28.773939	2.43660165868498	3.66789399644728e-11	1.78429793880405e-09	up
augustus-31750_pilon_pilon_pilon-processed-gene-0.16-mRNA-1	1172	342	329	42	24	14	24.251675	6.91533	7.409833	0.880203	0.630627	0.309706	-4.20217158305824	3.99676096072958e-11	1.93691514134751e-09	down
QX_newGene_10534	472	295	122	0	8	5	8.565154	5.976415	2.412958	0.0	0.172168	0.090085	-5.68896776458031	4.5348776044257e-11	2.18940468192538e-09	down
maker-93222_pilon_pilon_pilon-augustus-gene-0.4-mRNA-1	466	117	59	0	0	0	24.678856	6.037965	3.391149	0.0	0.0	0.0	-9.83927558035626	4.73862596992282e-11	2.2791722052328e-09	down
QX_newGene_7233	227	102	76	0	0	0	3.769331	1.642186	1.374284	0.0	0.0	0.0	-9.19075414544178	4.79550520717904e-11	2.29789114684077e-09	down
maker-51778_pilon_pilon_pilon-augustus-gene-0.7-mRNA-1	264	92	82	0	0	0	17.246519	5.876006	5.774205	0.0	0.0	0.0	-9.30561447356417	4.97694709272189e-11	2.37593511583149e-09	down
maker-54_pilon_pilon_pilon-augustus-gene-1.15-mRNA-1	321	180	45	0	0	0	1.215546	0.664153	0.185061	0.0	0.0	0.0	-9.5966095899371	5.24988268184864e-11	2.49691446214021e-09	down
QX_newGene_9071	362	73	96	0	0	0	3.872181	0.759892	1.108417	0.0	0.0	0.0	-9.58549668246201	5.88024249209715e-11	2.78636379421818e-09	down
QX_newGene_1571	631	48	119	0	0	0	6.836354	0.506373	1.397696	0.0	0.0	0.0	-10.1704541546176	6.42701155363961e-11	3.03421349879207e-09	down
QX_newGene_9867	0	0	0	36462	4656	453	0.0	0.0	0.0	492.771881	79.936157	6.760295	16.438249359061	6.90513212331610e-11	3.24795074947449e-09	up
augustus-18428_pilon_pilon_pilon-processed-gene-0.2-mRNA-1	264	557	442	41	37	66	4.677664	9.653013	8.531676	0.733952	0.855067	1.328629	-2.84306473311239	9.8495073571552e-11	4.61591930869757e-09	down
augustus-6700_pilon_pilon_pilon-processed-gene-0.0-mRNA-1	95	169	71	0	0	0	0.871727	1.511387	0.705398	0.0	0.0	0.0	-8.90990510892999	1.06419021807522e-10	4.96906921534833e-09	down
QX_newGene_275	209	153	49	0	0	0	4.918084	3.764837	1.211075	0.0	0.0	0.0	-9.19246523661768	1.11536115791429e-10	5.18906569249287e-09	down
QX_newGene_7777	600	114	42	0	0	0	7.060835	1.310244	0.530016	0.0	0.0	0.0	-10.0691323663007	1.25478501461352e-10	5.81433903577125e-09	down
augustus-2884_pilon_pilon_pilon-processed-gene-2.0-mRNA-1	6623	5138	4607	12159	9070	13822	288.561554	218.825699	218.575745	546.843933	518.215149	687.031433	1.39474640422171	1.25884939261266e-10	5.81433903577125e-09	up
maker-2940_pilon_pilon_pilon-augustus-gene-1.10-mRNA-1	220	109	59	0	0	0	1.465934	0.707841	0.426788	0.0	0.0	0.0	-9.12040082582728	1.35903663084238e-10	6.25450167445949e-09	down
QX_newGene_9778	176	91	71	0	0	0	5.902954	2.998323	2.574085	0.0	0.0	0.0	-8.93352289397753	1.42215819102981e-10	6.52153831399119e-09	down
QX_newGene_10848	182	49	185	0	0	0	2.832809	0.732434	3.161096	0.0	0.0	0.0	-9.28577286677089	1.46269752986751e-10	6.68348292754463e-09	down
maker-4948_pilon_pilon_pilon-augustus-gene-0.24-mRNA-1	4029	4494	3285	8936	9701	8253	234.685883	255.861328	208.383804	537.301575	741.027344	548.415344	1.52227995258356	1.5052502860776e-10	6.85344204984939e-09	up
QX_newGene_5865	157	87	74	0	0	0	2.445263	1.31894	1.259213	0.0	0.0	0.0	-8.84979343868481	1.61857926481312e-10	7.34329897660248e-09	down
maker-11784_pilon_pilon_pilon-augustus-gene-0.17-mRNA-1	512	119	108	0	0	1	2.914334	0.658458	0.668878	0.0	0.0	0.005255	-9.0924808519786	1.64657100742316e-10	7.44389733885933e-09	down
augustus-54446_pilon_pilon_pilon-processed-gene-0.5-mRNA-1	153	77	84	0	0	0	1.698401	0.836096	1.015452	0.0	0.0	0.0	-8.83965076509771	1.75434711317004e-10	7.90321019925967e-09	down
QX_newGene_7729	207	91	66	0	0	0	3.135127	1.345604	1.08551	0.0	0.0	0.0	-9.03561003531653	1.78864697883019e-10	8.02945594636962e-09	down
QX_newGene_7860	6173	2674	1660	345	342	427	47.15717	20.086695	13.184914000000001	2.364551	2.99963	3.215363	-2.90282527552489	1.81369303439574e-10	8.11342261610457e-09	down
QX_newGene_2907	2368	481	222	0	0	0	11.762986	2.331279	1.197671	0.0	0.0	0.0	-12.0942917289799	1.92266663959533e-10	8.5709397167187e-09	down
maker-7834_pilon_pilon_pilon-augustus-gene-0.16-mRNA-1	7825	12993	7842	2273	1924	2907	84.889526	137.782303	92.648109	25.449245	27.365685	35.970695	-1.70363351504804	1.94407056524599e-10	8.63626347630459e-09	down
QX_newGene_7840	1269	1577	109	0	0	0	17.821843	36.698525999999994	2.725335	0.0	0.0	0.0	-12.0127788387615	2.10082073200135e-10	9.30031157274229e-09	down
QX_newGene_10214	124	131	55	0	0	0	1.072726	1.110044	0.514171	0.0	0.0	0.0	-8.79509625990333	2.62541224973202e-10	1.15825945941626e-08	down
QX_newGene_10399	68	91	199	0	0	0	1.811826	2.39439	5.823525	0.0	0.0	0.0	-9.08391737370088	2.73887086866718e-10	1.20416198947519e-08	down
QX_newGene_9835	183	136	45	0	0	0	1.838609	1.3323	0.487466	0.0	0.0	0.0	-9.0181395231607	3.18621646438341e-10	1.39604292620964e-08	down
QX_newGene_7115	2889	642	198	0	0	0	15.760264	3.422571	1.170855	0.0	0.0	0.0	-12.3696644688163	3.99765377751218e-10	1.74559666994849e-08	down
QX_newGene_1982	310	184	28	0	0	0	4.749436	2.745765	0.453148	0.0	0.0	0.0	-9.52468880334003	4.17046071493923e-10	1.81485967302492e-08	down
maker-6652_pilon_pilon_pilon-augustus-gene-0.40-mRNA-1	249	76	63	0	0	0	2.01975	0.597226	0.549017	0.0	0.0	0.0	-9.12645800508722	4.25892318078986e-10	1.84707332796697e-08	down
QX_newGene_11502	506	111	33	0	0	0	21.293211	4.537758	1.474185	0.0	0.0	0.0	-9.84926145260945	4.33766973695578e-10	1.87486981806122e-08	down
QX_newGene_2914	723	30	90	0	0	0	14.298016	0.569634	1.929533	0.0	0.0	0.0	-10.2422228616452	4.69108074107951e-10	2.02079754213371e-08	down
QX_newGene_3091	224	105	47	0	0	0	4.140461	1.897808	0.941964	0.0	0.0	0.0	-9.06968376336105	4.80393574605586e-10	2.05682488678372e-08	down
augustus-898_pilon_pilon_pilon-processed-gene-0.13-mRNA-1	229	82	58	0	0	0	2.615886	0.906038	0.70955	0.0	0.0	0.0	-9.05175653278228	4.80686760316033e-10	2.05682488678372e-08	down
QX_newGene_11742	21723	7148	3169	0	0	9	176.131042	56.64999	27.975763	0.0	0.0	0.081642	-11.5461136731417	5.04769849356822e-10	2.15267515089039e-08	down
QX_newGene_9696	213	97	50	0	0	0	2.906854	1.296198	0.741354	0.0	0.0	0.0	-9.01023712861742	5.17204812517289e-10	2.19837819646053e-08	down
QX_newGene_1612	2313	565	164	0	0	0	60.866356	14.514039	4.693167	0.0	0.0	0.0	-12.0754036785421	5.8877737565847e-10	2.49431051131605e-08	down
QX_newGene_1840	259	67	65	0	0	0	8.813152	2.208983	2.407109	0.0	0.0	0.0	-9.13949285715912	6.12966604640842e-10	2.5882160857343e-08	down
QX_newGene_179	443	80	42	0	0	0	2.671619	0.471435	0.274066	0.0	0.0	0.0	-9.65334052006371	7.2875968537225e-10	3.06702349166203e-08	down
QX_newGene_6024	94	164	50	0	0	0	0.562543	0.956116	0.32157	0.0	0.0	0.0	-8.777382118869	7.33845144886815e-10	3.07829992907604e-08	down
QX_newGene_3853	434	270	163	38	21	27	11.865215	7.207985	4.835732	1.047239	0.746628	0.815737	-3.0217686993942	7.98321157695504e-10	3.33781728482231e-08	down
maker-47030_pilon_pilon_pilon-augustus-gene-0.6-mRNA-1	372	195	61	0	3	0	3.184191	1.628424	0.568432	0.0	0.033564	0.0	-7.28530348734102	8.07183291934159e-10	3.36387721075102e-08	down
QX_newGene_5404	229	114	39	0	0	0	2.094641	1.013797	0.384992	0.0	0.0	0.0	-9.08693506887134	8.20888312893338e-10	3.40988476466148e-08	down
QX_newGene_3498	174	87	52	0	0	0	1.624615	0.788755	0.529806	0.0	0.0	0.0	-8.81352086428777	8.38129664896187e-10	3.47023654779347e-08	down
maker-19558_pilon_pilon_pilon-augustus-gene-0.3-mRNA-1	339	49	75	0	0	0	9.026493	1.269134	2.149662	0.0	0.0	0.0	-9.38554496465978	8.75315350611612e-10	3.61251115991128e-08	down
QX_newGene_6513	191	73	59	0	0	0	7.301309	2.712688	2.459554	0.0	0.0	0.0	-8.86461000803969	8.91626755011112e-10	3.66799765389459e-08	down
augustus-29858_pilon_pilon_pilon-processed-gene-0.0-mRNA-1	619	199	120	9	8	19	4.552453	1.425949	0.957895	0.061907	0.075429	0.15643	-4.38942686770186	8.97030797150303e-10	3.678401288058e-08	down
QX_newGene_2006	290	69	55	0	0	0	7.991567	1.85938	1.649935	0.0	0.0	0.0	-9.21546240378636	9.32461426455729e-10	3.81147331951265e-08	down
maker-29186_pilon_pilon_pilon-augustus-gene-0.12-mRNA-1	528	192	177	0	5	12	5.473476	1.937319	1.99514	0.0	0.05782	0.141119	-5.40151592314682	1.00148667982876e-09	4.08057980309844e-08	down
maker-8024_pilon_pilon_pilon-augustus-gene-0.7-mRNA-1	3439	1151	575	151	93	108	38.639618	12.637473	7.024036	1.742289	1.359644	1.382048	-3.54714365390958	1.05731331385613e-09	4.29437032935724e-08	down
QX_newGene_182	329	96	36	0	0	0	3.306283	0.940494	0.384003	0.0	0.0	0.0	-9.35747158096807	1.17934830766043e-09	4.77486780006566e-08	down
maker-6284_pilon_pilon_pilon-augustus-gene-0.14-mRNA-1	812	293	271	36	22	52	45.772694	16.13118	16.611046	2.038926	1.595988	3.340527	-3.35352650806428	1.2293166254625e-09	4.96147536472154e-08	down
maker-40226_pilon_pilon_pilon-augustus-gene-0.7-mRNA-1	2159	727	359	76	67	68	19.412836	6.383572	3.512922	0.701633	0.789974	0.689192	-3.59714935619841	1.35985451576819e-09	5.47106247633279e-08	down
maker-8382_pilon_pilon_pilon-augustus-gene-0.6-mRNA-1	298	110	32	0	0	0	8.134166	2.923409	0.941439	0.0	0.0	0.0	-9.28711340927142	1.38128486051334e-09	5.53986160044127e-08	down
QX_newGene_4364	524	109	22	0	0	0	3.85008	0.779886	0.174145	0.0	0.0	0.0	-9.85697880672979	1.45195901369404e-09	5.80511363162548e-08	down
QX_newGene_3588	282	76	45	0	0	0	5.525423	1.455244	0.955486	0.0	0.0	0.0	-9.17129707654895	1.47925371346826e-09	5.89581682558033e-08	down
QX_newGene_8229	306	45	73	0	0	0	8.956879	1.237093	2.311336	0.0	0.0	0.0	-9.26062707669006	1.57288029628621e-09	6.24951258095833e-08	down
QX_newGene_2158	934	1585	1593	260	83	224	7.798917	12.941546	14.490961	2.238266	0.903421	2.133559	-2.61755347899649	1.61629128867069e-09	6.40211478243122e-08	down
augustus-36340_pilon_pilon_pilon-processed-gene-0.10-mRNA-1	228	51	71	0	0	0	2.712656	0.587589	0.911102	0.0	0.0	0.0	-8.98818031833353	1.65236738727618e-09	6.52481122000354e-08	down
maker-82_pilon_pilon_pilon-augustus-gene-0.32-mRNA-1	636	294	252	55	35	44	6.721569	3.035007	2.899005	0.598968	0.479997	0.526572	-2.83258685961393	1.70276207256305e-09	6.70175910312332e-08	down
maker-346_pilon_pilon_pilon-augustus-gene-0.7-mRNA-1	333	106	62	1	2	0	2.095798	0.65218	0.420579	0.005771	0.0155	0.0	-7.01131977263971	1.70765473473363e-09	6.70175910312332e-08	down
QX_newGene_10526	246	74	46	0	0	0	2.551575	0.748037	0.514094	0.0	0.0	0.0	-9.03457788516486	1.82584397751169e-09	7.14368435727355e-08	down
augustus-28852_pilon_pilon_pilon-processed-gene-0.5-mRNA-1	126	61	68	0	0	0	0.866167	0.406985	0.509761	0.0	0.0	0.0	-8.53950107500755	1.87322486915011e-09	7.30671919997149e-08	down
augustus-25620_pilon_pilon_pilon-processed-gene-0.1-mRNA-1	235	52	66	0	0	0	3.317189	0.717862	1.010488	0.0	0.0	0.0	-8.99726492819252	1.91164309072663e-09	7.43390933214484e-08	down
QX_newGene_5443	398	114	23	0	0	0	4.39154	1.229378	0.269418	0.0	0.0	0.0	-9.56474248540334	2.13851359060061e-09	8.29095238731642e-08	down
maker-85310_pilon_pilon_pilon-augustus-gene-0.9-mRNA-1	1730	632	553	115	35	29	4.773713	1.704072	1.661052	0.326735	0.125346	0.089065	-3.73642557407233	2.14892331129431e-09	8.30614043646508e-08	down
QX_newGene_1249	388	83	31	0	0	0	4.168148	0.87127	0.352708	0.0	0.0	0.0	-9.47908282014357	2.31005977711454e-09	8.90207975554321e-08	down
QX_newGene_6146	257	40	77	0	0	0	7.140038	1.075004	2.320576	0.0	0.0	0.0	-9.08627746723964	2.76259389859428e-09	1.0614001903488e-07	down
QX_newGene_6739	325	134	60	0	0	3	9.121032	3.667362	1.827381	0.0	0.0	0.064131	-7.13062641737683	2.89004577019879e-09	1.10704328095579e-07	down
QX_newGene_8164	448	79	26	0	0	0	11.825575	2.019142	0.747576	0.0	0.0	0.0	-9.61671058395575	3.28262057866653e-09	1.25366709502865e-07	down
QX_newGene_691	264	69	41	0	0	0	4.388537	1.107793	0.73712	0.0	0.0	0.0	-9.06335272586166	3.33590022626734e-09	1.27022343734715e-07	down
augustus-996_pilon_pilon_pilon-processed-gene-0.1-mRNA-1	472	33	59	0	0	0	3.386413	0.228629	0.456113	0.0	0.0	0.0	-9.66090105084994	3.37261277155361e-09	1.28039192282661e-07	down
QX_newGene_607	344	133	19	0	0	0	3.821192	1.436749	0.22944	0.0	0.0	0.0	-9.45190896816988	3.43132971116454e-09	1.29882935871713e-07	down
QX_newGene_3329	1536	360	291	0	13	20	7.689479	1.758875	1.583476	0.0	0.07882	0.113592	-5.689597249093	3.60766482548794e-09	1.36154760404993e-07	down
QX_newGene_947	7026	2516	118	0	0	0	110.093719	38.53265	1.997498	0.0	0.0	0.0	-13.7300590666499	3.76699262500785e-09	1.41386577354234e-07	down
maker-37408_pilon_pilon_pilon-augustus-gene-0.2-mRNA-1	2320	1098	697	189	167	124	9.774926	4.518616	3.19426	0.81894	0.92155	0.591384	-2.75379901119556	3.7683932216503e-09	1.41386577354234e-07	down
maker-17814_pilon_pilon_pilon-augustus-gene-1.11-mRNA-1	789	392	310	61	28	14	4.08897	1.982445	1.747516	0.321156	0.185421	0.082779	-3.5427002592554	3.78102168234357e-09	1.41445588900303e-07	down
maker-13830_pilon_pilon_pilon-augustus-gene-0.17-mRNA-1	414	61	33	0	0	0	1.093058	0.156993	0.093597	0.0	0.0	0.0	-9.49905399726012	4.17749056912759e-09	1.55821616155739e-07	down
augustus-45242_pilon_pilon_pilon-processed-gene-0.9-mRNA-1	2036	867	450	0	0	6	6.295955	2.617983	1.51347	0.0	0.0	0.018533	-8.86487035032802	4.78683334058152e-09	1.78031237672674e-07	down
QX_newGene_3657	120	59	57	0	0	0	1.620125	0.77834	0.831284	0.0	0.0	0.0	-8.42239263201214	4.92895260981029e-09	1.82785564318588e-07	down
QX_newGene_1309	143	112	32	0	0	0	1.215028	0.932656	0.294132	0.0	0.0	0.0	-8.67204544050678	4.96337294205792e-09	1.83530038788119e-07	down
QX_newGene_3402	1503	153	227	0	0	0	25.424946	2.517064	4.170825	0.0	0.0	0.0	-11.4021276554795	5.44747584636905e-09	2.00850161321169e-07	down
QX_newGene_4650	69	90	53	0	0	0	1.925355	2.44515	1.592972	0.0	0.0	0.0	-8.2611926188595	5.68670672416684e-09	2.09068177669513e-07	down
maker-73094_pilon_pilon_pilon-augustus-gene-0.7-mRNA-1	252	130	104	12	4	14	3.399891	1.715309	1.524147	0.16313	0.064911	0.214165	-3.7382342944413	6.06938983155834e-09	2.22497918352314e-07	down
augustus-4254_pilon_pilon_pilon-processed-gene-0.0-mRNA-1	223	111	74	4	0	0	4.24494	2.061724	1.519657	0.078224	0.0	0.0	-6.38645313081033	6.20936518741984e-09	2.26978909165284e-07	down
QX_newGene_6489	652	432	317	37	66	75	1.627235	1.053298	0.860144	0.093717	0.213975	0.211626	-2.63441495606058	6.32152605746513e-09	2.30420525296891e-07	down
QX_newGene_6181	393	389	334	707	715	801	3.730919	3.5408820000000003	3.389113	6.968826	9.095786	8.842686	1.30967970370629	6.58226049722568e-09	2.39242729549731e-07	up
maker-13674_pilon_pilon_pilon-augustus-gene-2.12-mRNA-1	164	60	47	0	0	0	1.839672	0.657568	0.56946	0.0	0.0	0.0	-8.60977124568161	6.66869841961835e-09	2.41697811843051e-07	down
augustus-10758_pilon_pilon_pilon-processed-gene-0.25-mRNA-1	202	64	41	0	0	0	7.35466	2.276336	1.602551	0.0	0.0	0.0	-8.7823032394923	6.70144942708268e-09	2.42198711779931e-07	down
QX_newGene_11373	493	22	65	0	0	0	3.87855	0.167437	0.556904	0.0	0.0	0.0	-9.70373767961047	6.7388451093555e-09	2.42304092411931e-07	down
augustus-43346_pilon_pilon_pilon-processed-gene-0.23-mRNA-1	367	167	73	10	6	12	1.03336	0.459672	0.22187	0.027584	0.019921	0.038592	-4.12067664689478	6.74224299661149e-09	2.42304092411931e-07	down
augustus-25892_pilon_pilon_pilon-processed-gene-0.1-mRNA-1	696	245	186	24	24	37	6.279912	2.158973	1.826651	0.216939	0.273708	0.371909	-3.4058292651563	6.7797064321524e-09	2.42967966646941e-07	down
maker-31688_pilon_pilon_pilon-augustus-gene-0.9-mRNA-1	242	116	87	0	0	5	1.632326	0.762893	0.637533	0.0	0.0	0.030878	-6.19886213032037	7.00112153797253e-09	2.50202092058158e-07	down
QX_newGene_11057	173	58	46	0	0	0	4.476156	1.456411	1.272639	0.0	0.0	0.0	-8.64045121621864	7.7441609867906e-09	2.75985503245122e-07	down
QX_newGene_3353	588	80	83	0	0	4	3.88595	0.512969	0.597093	0.0	0.0	0.026882	-7.26995536820264	7.91563550864362e-09	2.81312890826629e-07	down
maker-17560_pilon_pilon_pilon-augustus-gene-0.5-mRNA-1	327	91	205	0	0	7	4.807917	1.300304	3.280606	0.0	0.0	0.100778	-6.24367935524383	8.43910411983383e-09	2.99085590330067e-07	down
QX_newGene_7947	367	81	97	0	4	4	4.493929	0.957883	1.289233	0.0	0.061235	0.047868	-5.73006940034783	8.62084448256329e-09	3.04580091052685e-07	down
QX_newGene_3540	473	84	16	0	0	0	4.728563	0.819186	0.166829	0.0	0.0	0.0	-9.66383502357021	8.64175184087265e-09	3.04580091052685e-07	down
QX_newGene_2442	255	77	28	0	0	0	5.73242	1.697292	0.683066	0.0	0.0	0.0	-9.00043002564425	9.65125449425046e-09	3.39225686811649e-07	down
QX_newGene_3461	229	57	38	0	0	0	1.54309	0.377037	0.274057	0.0	0.0	0.0	-8.85829523139298	1.10118656344881e-08	3.85988517609973e-07	down
augustus-53100_pilon_pilon_pilon-processed-gene-0.23-mRNA-1	1608	2511	2853	6	17	165	15.469011	23.609777	29.8866	0.051911	0.205585	1.807595	-4.99647221895637	1.15447114163571e-08	4.03560212734626e-07	down
augustus-56868_pilon_pilon_pilon-processed-gene-0.0-mRNA-1	129	87	222	2025	329	3393	3.348434	2.193867	6.286559	54.374561	11.221101	100.695831	3.88952268336128	1.24854879194537e-08	4.35257036625315e-07	up
QX_newGene_4897	0	0	0	109385	3623	151	0.0	0.0	0.0	3113.874756	131.012848	4.738817	17.8534750384121	1.274312491505e-08	4.43031359138992e-07	up
QX_newGene_10183	315	165	10	0	0	0	6.85547	3.496669	0.226198	0.0	0.0	0.0	-9.42723415908312	1.41976990853877e-08	4.9226385392534e-07	down
QX_newGene_6484	347	62	24	0	0	0	1.694006	0.292469	0.12469	0.0	0.0	0.0	-9.26556159796443	1.5025520687134e-08	5.19558139651871e-07	down
QX_newGene_3944	8	337	184	0	0	0	0.219772	9.500655	5.779648	0.0	0.0	0.0	-9.58936521725651	1.51121397474422e-08	5.21144786870014e-07	down
maker-33856_pilon_pilon_pilon-augustus-gene-0.14-mRNA-1	1508	631	343	102	38	29	44.38773	18.163	10.9908	3.100419	1.440626	0.97329	-3.56541820690439	1.70111088878019e-08	5.85054105135854e-07	down
maker-6782_pilon_pilon_pilon-augustus-gene-0.12-mRNA-1	2759	2453	1899	4515	3690	4152	9.656743	8.391638	7.238041	16.311769	16.938028	16.578688	1.11133881432919	1.70822349841236e-08	5.85925239643101e-07	up
QX_newGene_8153	171	177	15	0	0	0	4.847632	4.900661	0.453771	0.0	0.0	0.0	-8.99151403704109	1.76993199203651e-08	6.05468179307891e-07	down
augustus-10674_pilon_pilon_pilon-processed-gene-0.10-mRNA-1	76	67	47	0	0	0	2.133865	1.840391	1.422142	0.0	0.0	0.0	-8.10599126498361	1.77831814507095e-08	6.06714729281006e-07	down
maker-24376_pilon_pilon_pilon-augustus-gene-0.29-mRNA-1	45	84	67	0	0	0	1.845345	3.367357	2.994451	0.0	0.0	0.0	-8.16556865942679	1.9206844971664e-08	6.53543549381568e-07	down
QX_newGene_3978	256	71	24	0	0	0	4.926706	1.33587	0.496027	0.0	0.0	0.0	-8.96253796006077	2.04195142443135e-08	6.92963568280496e-07	down
QX_newGene_9957	0	0	0	398	44	8	0.0	0.0	0.0	3.320274	0.459582	0.068889	9.90409824912748	2.08092830409624e-08	7.04322664619241e-07	up
QX_newGene_4041	30	176	70	0	0	0	1.061435	6.132921	2.71971	0.0	0.0	0.0	-8.63210673655145	2.12046991581061e-08	7.15812456540395e-07	down
maker-57002_pilon_pilon_pilon-augustus-gene-0.1-mRNA-1	277	62	150	0	4	0	4.443462	0.973929	2.628274	0.0	0.067256	0.0	-6.53434218890572	2.13257367187712e-08	7.18003883105153e-07	down
QX_newGene_4488	220	89	21	0	0	0	4.715429	1.84653	0.471935	0.0	0.0	0.0	-8.86933584660338	2.20035261762204e-08	7.38879564038227e-07	down
QX_newGene_3730	167	31	69	0	0	0	1.623819	0.294291	0.732033	0.0	0.0	0.0	-8.61000686414514	2.31166468773932e-08	7.74226126045466e-07	down
QX_newGene_9422	191	63	30	0	0	0	3.08095	0.982412	0.518622	0.0	0.0	0.0	-8.66369443625248	2.52140906477718e-08	8.42269127278311e-07	down
QX_newGene_6798	569	139	54	3	8	6	5.279372	1.254657	0.542638	0.019676	0.087567	0.057114	-5.09837895412402	2.78604038784997e-08	9.28244810472723e-07	down
augustus-18674_pilon_pilon_pilon-processed-gene-0.12-mRNA-1	168	73	27	0	0	0	1.774357	0.749135	0.31099	0.0	0.0	0.0	-8.57666169149588	2.89773984882336e-08	9.62952821450548e-07	down
QX_newGene_1619	769	184	82	0	8	7	14.623218	3.412864	1.679077	0.0	0.180983	0.151653	-5.70454422819305	3.50924868602761e-08	1.1631432043792e-06	down
maker-7674_pilon_pilon_pilon-augustus-gene-0.6-mRNA-1	1223	524	304	61	71	86	7.951605	3.327758	2.149101	0.403809	0.599888	0.637108	-2.89175858830247	3.96872765697081e-08	1.31203880215205e-06	down
maker-976_pilon_pilon_pilon-augustus-gene-1.17-mRNA-1	1972	932	825	234	166	276	17.613962	8.133339	8.025013	2.149536	1.934593	2.808028	-2.16265233442368	4.05609254255278e-08	1.3374651543665e-06	down
QX_newGene_2262	8	139	293	0	0	0	0.058211	0.991726	2.333036	0.0	0.0	0.0	-9.40011858328744	4.29010904229856e-08	1.4109937040403e-06	down
maker-8436_pilon_pilon_pilon-augustus-gene-0.12-mRNA-1	458	182	183	39	19	27	38.272419	14.820974	16.671282	3.371136	2.019106	2.559542	-2.98097875416479	4.3803052218598e-08	1.43696474380703e-06	down
maker-75166_pilon_pilon_pilon-augustus-gene-0.5-mRNA-1	3784	1266	1045	295	161	289	22.042925	7.206325	6.624311	1.769156	1.227673	1.91984	-2.73366329490634	4.4651089515186e-08	1.46103846357363e-06	down
maker-53666_pilon_pilon_pilon-augustus-gene-0.5-mRNA-1	553	301	282	74	53	77	7.065778	3.760787	3.919276	0.974217	0.88519	1.113238	-2.17558216055183	4.5533890282828e-08	1.48612395989414e-06	down
QX_newGene_425	400	290	122	0	0	11	6.634007	4.8815360000000005	2.256856	0.0	0.0	0.20064	-5.9418422421224	5.22073501042821e-08	1.69959500568495e-06	down
QX_newGene_7500	159	156	123	455	273	339	5.655429	5.44745	4.769091	16.751259	12.771719	13.799932	1.5817364739049	5.42648770645078e-08	1.76209349533836e-06	up
augustus-13672_pilon_pilon_pilon-processed-gene-1.2-mRNA-1	135	75	24	0	0	0	0.802023	0.434698	0.154173	0.0	0.0	0.0	-8.37906322851404	6.36015407492352e-08	2.06004585403978e-06	down
QX_newGene_10347	1139	115	169	16	0	4	4.478245	0.439298	0.720349	0.064778	0.0	0.017524	-5.91006207649251	6.91127666521067e-08	2.22759495432516e-06	down
QX_newGene_4307	240	223	84	16	18	10	4.305649	3.916346	1.643196	0.2797	0.422628	0.195862	-3.26910587132019	6.91226509978965e-08	2.22759495432516e-06	down
augustus-18078_pilon_pilon_pilon-processed-gene-0.4-mRNA-1	146	102	84	14	8	11	2.294765	1.574224	1.429998	0.219326	0.150098	0.189488	-3.03005015370965	6.94217556509208e-08	2.23161291909015e-06	down
QX_newGene_4709	288	155	57	8	10	8	2.581686	1.355959	0.552108	0.073062	0.117592	0.07829	-3.90254636489627	7.85161379658036e-08	2.51763275472304e-06	down
QX_newGene_8602	125	81	22	0	0	0	2.312312	1.456928	0.436953	0.0	0.0	0.0	-8.33869463066293	8.22132499444303e-08	2.6295907994726e-06	down
QX_newGene_9479	501	171	99	9	0	0	2.850621	0.948148	0.60986	0.047032	0.0	0.0	-6.15782530154363	8.26763412116869e-08	2.63780825302325e-06	down
QX_newGene_3994	117	65	27	0	0	0	3.786717	2.033426	0.936249	0.0	0.0	0.0	-8.22195845498383	8.46603327196074e-08	2.69438879804641e-06	down
maker-30786_pilon_pilon_pilon-augustus-gene-0.6-mRNA-1	916	350	211	33	49	19	21.617289	8.057179	5.419609	0.80098	1.488795	0.485158	-3.47983313370926	8.54443541919659e-08	2.71259321968241e-06	down
augustus-41482_pilon_pilon_pilon-processed-gene-0.6-mRNA-1	178	25	55	0	0	0	1.220533	0.166278	0.41173	0.0	0.0	0.0	-8.55254621828069	8.73036694260989e-08	2.76476026395423e-06	down
augustus-25228_pilon_pilon_pilon-processed-gene-0.1-mRNA-1	2039	2207	767	162	168	378	21.545549	22.803125	8.830021	1.757039	2.317369	4.553277	-2.5025099457578	9.1208188759733e-08	2.88127794319018e-06	down
QX_newGene_11052	148	140	12	0	0	0	2.0758069999999997	1.457151	0.136619	0.0	0.0	0.0	-8.71733290288787	9.16978770517052e-08	2.88961241132886e-06	down
QX_newGene_6631	204	98	12	0	0	0	2.37984	1.10905	0.144693	0.0	0.0	0.0	-8.79030777234774	1.05407279663907e-07	3.31346618186738e-06	down
QX_newGene_2259	200	21	56	0	0	0	1.763634	0.178747	0.533929	0.0	0.0	0.0	-8.65386964256786	1.08752072807091e-07	3.41023043993607e-06	down
QX_newGene_861	126	29	54	0	0	0	7.918674	1.783677	3.663884	0.0	0.0	0.0	-8.25559196073693	1.12674298395946e-07	3.52458428772063e-06	down
maker-17158_pilon_pilon_pilon-augustus-gene-1.21-mRNA-1	907	2456	2184	243	263	400	18.269722	48.351101	47.904549	5.041717	6.945634	9.176612	-2.32302521814142	1.18624195184645e-07	3.70165354437157e-06	down
maker-8668_pilon_pilon_pilon-augustus-gene-0.9-mRNA-1	121	87	97	1008	181	715	1.710884	1.199914	1.496881	14.816274	3.375467	11.612212	2.87203012245211	1.20654544753207e-07	3.75584974591858e-06	up
QX_newGene_4056	0	0	8	60511	3564	887	0.0	0.0	0.198139	1420.455078	106.257446	23.008516	13.0698244732353	1.27565894877624e-07	3.96135451229206e-06	up
maker-13848_pilon_pilon_pilon-augustus-gene-0.26-mRNA-1	1200	316	243	64	26	18	27.137115	6.976557	5.972463	1.478033	0.759545	0.440611	-3.71282341235016	1.41514896379404e-07	4.38387792803412e-06	down
QX_newGene_3480	0	0	0	11494	707	69	0.0	0.0	0.0	156.353394	12.201304	1.026126	14.6578945867334	1.42349272013745e-07	4.39907387957452e-06	up
QX_newGene_7288	1552	71	261	0	0	0	11.164577	0.499401	2.040753	0.0	0.0	0.0	-11.4086243406995	1.43740481205061e-07	4.43136317237965e-06	down
augustus-34676_pilon_pilon_pilon-processed-gene-0.0-mRNA-1	101	30	53	0	0	0	0.52981	0.15234	0.302651	0.0	0.0	0.0	-8.07641984004951	1.65128494130498e-07	5.07849508150382e-06	down
QX_newGene_5627	1673	627	440	7	0	0	31.151644	11.402069	8.925164	0.126155	0.0	0.0	-8.36608875245501	1.91146045511887e-07	5.86456236517765e-06	down
QX_newGene_6262	1035	462	197	77	25	36	5.982399	2.601238	1.236145	0.46605	0.187107	0.238291	-3.31519705311053	1.92989221968444e-07	5.90694762168487e-06	down
QX_newGene_7397	472	180	259	47	33	49	4.423766	1.651041	2.639971	0.446445	0.399857	0.517233	-2.52966236070401	2.13551062099877e-07	6.52069758593275e-06	down
QX_newGene_6793	1839	380	408	105	33	31	17.656969	3.561402	4.260129	1.031869	0.410265	0.33104	-3.66622971382736	2.25349773953739e-07	6.86458335229557e-06	down
QX_newGene_815	1488	482	39	0	0	0	14.913645	4.719126	0.415129	0.0	0.0	0.0	-11.4670693122143	2.2751036996355e-07	6.91393746630321e-06	down
QX_newGene_714	1321	68	185	0	0	0	8.123759	0.41791199999999995	1.297504	0.0	0.0	0.0	-11.1447542653985	2.77020524275823e-07	8.39857959143336e-06	down
QX_newGene_4861	5	8	50	41830	1278	194	0.040424	0.079027	0.547218	436.339264	16.924173	2.228196	9.53214037196603	2.96710066289949e-07	8.97425198135606e-06	up
QX_newGene_11304	371	114	29	0	0	4	3.443515	1.031716	0.285972	0.0	0.0	0.034916	-6.70929290032154	3.1372106261757e-07	9.46638508285188e-06	down
QX_newGene_5558	725	368	264	68	56	93	5.388733	2.67408	2.134093	0.520869	0.53741	0.787732	-2.33268910469823	3.46347284370199e-07	1.0417227941614e-05	down
QX_newGene_11659	752	557	25	0	0	0	22.758535	16.472019	0.821335	0.0	0.0	0.0	-10.86741518499	3.46860958506142e-07	1.0417227941614e-05	down
maker-41286_pilon_pilon_pilon-augustus-gene-0.2-mRNA-1	408	105	72	12	6	12	3.954244	0.992783	0.758296	0.119729	0.067904	0.125083	-3.97829133964189	3.59429189873827e-07	1.07694076235263e-05	down
QX_newGene_8181	99	69	19	0	0	0	7.175532	4.903163	1.477963	0.0	0.0	0.0	-8.05315712294281	3.73675788445201e-07	1.11701122368409e-05	down
QX_newGene_7440	29	921	484	0	0	0	0.114035	3.730378	2.183916	0.0	0.0	0.0	-11.0257225841351	3.78240447760724e-07	1.12802058010506e-05	down
augustus-7150_pilon_pilon_pilon-processed-gene-0.36-mRNA-1	3	3	0	2856	137	51	0.028479	0.021136	0.0	29.145769	1.774566	0.565664	9.25765126096113	4.05644740430986e-07	1.2069346067614e-05	up
QX_newGene_6741	3116	1262	804	0	5	24	19.426439000000002	7.661834000000001	5.466248	0.0	0.032807	0.164006	-7.18967830191423	4.07545515171674e-07	1.20977664062793e-05	down
QX_newGene_421	105	160	118	312	249	364	1.90384	2.860794	2.344034	5.876257	5.963705	7.590922	1.5717152998486	4.24197733944438e-07	1.25629301113082e-05	up
QX_newGene_94	5	9	12	3	483	828	0.050532	0.102289	0.14321	0.029844	7.872165	11.605782	5.96308074383081	4.63925995390141e-07	1.37077810277632e-05	up
QX_newGene_11033	86	159	151	562	267	535	1.206923	2.193187	2.329277	8.221815	4.966667	8.659448	2.04411996660885	4.74111964108159e-07	1.39764711262668e-05	up
QX_newGene_7412	159	76	10	0	0	0	1.926218	0.890324	0.13178	0.0	0.0	0.0	-8.43304696319927	6.01149052069144e-07	1.7680691890052e-05	down
QX_newGene_6234	454	317	227	89	54	56	4.798007	3.269594	2.6134	0.966573	0.740839	0.668298	-2.01472532331136	6.59612288651028e-07	1.93556872041313e-05	down
augustus-5452_pilon_pilon_pilon-processed-gene-0.6-mRNA-1	1727	1039	681	312	209	208	4.913926	2.88973	2.110894	0.91397	0.776783	0.67444	-1.91963507263111	6.77944446797475e-07	1.98481035522355e-05	down
QX_newGene_6394	269	508	252	38	67	40	3.30953	6.121187	3.382593	0.479677	1.069043	0.549543	-2.45294850009803	7.36773966303755e-07	2.15119831184409e-05	down
QX_newGene_4415	12	153	61	0	0	0	0.191771	2.430264	1.06626	0.0	0.0	0.0	-8.34506495249327	7.38139799046079e-07	2.15119831184409e-05	down
QX_newGene_8096	3024	1101	418	0	6	0	29.919716	10.645428	4.494909	0.0	0.0756	0.0	-9.03414166688546	7.64661422919372e-07	2.2234268738251e-05	down
QX_newGene_761	8	57	25	524	472	96	0.039715	0.274146	0.134819	2.690242	3.078416	0.543732	3.97047946511999	7.67606140665145e-07	2.22692810967571e-05	up
QX_newGene_4262	193	5	97	0	0	0	3.053906	0.061876	1.671773	0.0	0.0	0.0	-8.77236446879739	8.08397338285997e-07	2.33996279321969e-05	down
QX_newGene_11417	0	0	0	21158	632	32	0.0	0.0	0.0	185.301025	7.022604	0.301725	15.4778814150417	8.22102522161187e-07	2.37090453629683e-05	up
maker-23078_pilon_pilon_pilon-augustus-gene-0.3-mRNA-1	14933	7015	4079	1575	1567	1247	297.511688	136.609955	88.496109	32.376682	40.918865	28.321486	-2.21530647117333	8.22793195338278e-07	2.37090453629683e-05	down
QX_newGene_7722	272	81	36	0	0	4	5.459671	1.590508	0.782429	0.0	0.0	0.091708	-6.31386913302003	8.87124507070101e-07	2.55053279628199e-05	down
augustus-3476_pilon_pilon_pilon-processed-gene-2.9-mRNA-1	0	0	0	8399	393	37	0.0	0.0	0.0	47.026962	2.789128	0.226898	14.1782376976362	9.13825789427498e-07	2.62140967487341e-05	up
QX_newGene_9577	415	101	20	4	0	0	5.216099	1.231596	0.265784	0.048098	0.0	0.0	-6.77272662314001	1.04464767498139e-06	2.98998262946576e-05	down
QX_newGene_4949	577	98	63	0	0	8	5.439958	0.899245	0.641333	0.0	0.0	0.080417	-6.26125615965622	1.04736408201783e-06	2.99106608601251e-05	down
maker-41950_pilon_pilon_pilon-augustus-gene-0.21-mRNA-1	487	163	95	0	0	11	1.765093	0.575373	0.371589	0.0	0.0	0.041476	-5.82411584342118	1.11089166230052e-06	3.16542270099618e-05	down
maker-24038_pilon_pilon_pilon-augustus-gene-0.13-mRNA-1	1072	416	252	0	26	23	14.361175	5.441222	3.67478	0.0	0.44066	0.34258	-4.74496963647978	1.22518089245913e-06	3.48332540847158e-05	down
QX_newGene_3842	138	97	6	0	0	0	2.5745	1.726007	0.096465	0.0	0.0	0.0	-8.40143593577268	1.46959010773082e-06	4.16894364485767e-05	down
maker-13872_pilon_pilon_pilon-augustus-gene-1.6-mRNA-1	6271	13611	5119	819	1751	646	45.848518	97.275803	40.755032	6.179572	16.781904	5.381474	-2.54000564371508	1.48288339159116e-06	4.19734736991534e-05	down
QX_newGene_11148	58	63	20	0	0	0	1.723893	1.824891	0.633653	0.0	0.0	0.0	-7.65035903389483	1.50180803603811e-06	4.24153024571116e-05	down
maker-6420_pilon_pilon_pilon-augustus-gene-3.13-mRNA-1	406	454	234	55	52	107	8.831833	9.667555	5.529975	1.223063	1.45742	2.635752	-2.04347498063258	1.52604592656508e-06	4.30049153843031e-05	down
maker-119832_pilon_pilon_pilon-augustus-gene-0.12-mRNA-1	572	201	111	17	28	29	10.423306	3.574641	2.190265	0.316574	0.665838	0.588755	-3.21811272727524	1.80836060024044e-06	5.08487154274202e-05	down
maker-3864_pilon_pilon_pilon-augustus-gene-1.23-mRNA-1	1735	688	482	150	159	109	4.48787	1.737202	1.356623	0.398656	0.53649	0.32059	-2.44104652813553	1.89828697570985e-06	5.32602709807716e-05	down
maker-12538_pilon_pilon_pilon-augustus-gene-0.45-mRNA-1	2542	1373	670	346	209	260	32.745663	17.290352	9.387965	4.600525	3.514598	3.807543	-2.17016906315484	2.16127360571612e-06	6.05062024322363e-05	down
QX_newGene_1337	469	69	71	9	8	12	3.851053	0.553428	0.632673	0.072365	0.086322	0.107884	-4.0663785580765	2.3042928541837e-06	6.43692637039875e-05	down
maker-210_pilon_pilon_pilon-augustus-gene-0.40-mRNA-1	279	5636	3319	0	0	9	0.85848	17.005932	11.156771	0.0	0.0	0.029818	-9.78785090296045	2.33147540059177e-06	6.49867021245559e-05	down
QX_newGene_8543	538	1214	1079	2463	2459	2597	4.006261	8.844872	8.757216	18.955366	24.037691	22.086796	1.71473198429726	2.37510111664325e-06	6.60587906224645e-05	up
QX_newGene_2651	597	646	518	1236	876	904	5.407517	6.260608	4.371446	13.257845	10.265021	8.834451000000001	1.08309463493913	2.45017976906908e-06	6.79991322461385e-05	up
augustus-20938_pilon_pilon_pilon-processed-gene-0.2-mRNA-1	154	76	79	12	7	14	1.675998	0.810842	0.937708	0.125244	0.096003	0.165365	-2.93785456543302	2.6123307357231e-06	7.23423364347216e-05	down
maker-22646_pilon_pilon_pilon-augustus-gene-0.3-mRNA-1	363	137	101	24	18	24	3.960912	1.461597	1.201358	0.265993	0.245935	0.291053	-2.86698408196958	2.83243318567363e-06	7.82681429319836e-05	down
QX_newGene_10522	0	0	5	193	92	23	0.0	0.0	0.172944	7.886482	4.755486	1.012032	6.15862076823572	2.85109428660114e-06	7.8614009273222e-05	up
maker-400_pilon_pilon_pilon-augustus-gene-0.33-mRNA-1	163	152	78	19	20	16	0.586954	0.533815	0.303825	0.067797	0.090235	0.064325	-2.49244567414402	2.95121560711256e-06	8.11996827470928e-05	down
maker-2102_pilon_pilon_pilon-augustus-gene-0.16-mRNA-1	931	368	351	115	81	57	26.234112	10.135018	10.775839	3.333248	2.965599	1.829009	-2.37967223482613	3.0997417915034e-06	8.51032113315332e-05	down
maker-28886_pilon_pilon_pilon-augustus-gene-0.5-mRNA-1	6152	8928	2908	655	250	1483	113.298447	160.716675	58.323246	12.436308	6.017251	31.13796	-2.6380163733052	3.1419222768125e-06	8.60765601917326e-05	down
augustus-9058_pilon_pilon_pilon-processed-gene-1.29-mRNA-1	12	8	16	4785	307	30	0.040529	0.024452	0.058039	17.252859	1.404514	0.116538	7.34154197562694	3.28244854279452e-06	8.97342877275919e-05	up
maker-9690_pilon_pilon_pilon-augustus-gene-0.8-mRNA-1	74	168	75	271	412	399	1.279708	2.844565	1.408524	4.838546	9.357393	7.882998	2.12679253401513	3.4078082248797e-06	9.29626832177205e-05	up
maker-20496_pilon_pilon_pilon-augustus-gene-1.40-mRNA-1	1668	2261	2870	5090	4155	8311	18.352583	24.317986	34.394238	57.809334	59.957077	104.335739	1.6303609800881	3.58170030024159e-06	9.74984545559381e-05	up
QX_newGene_533	1427	47	108	0	0	0	25.717093	0.827876	2.105059	0.0	0.0	0.0	-11.1427017483953	3.66294396060399e-06	9.94983121697823e-05	down
maker-47798_pilon_pilon_pilon-augustus-gene-0.15-mRNA-1	247	184	160	53	39	52	4.152158	3.030283	2.935003	0.905343	0.849606	0.982319	-1.73404773441032	4.35106908120809e-06	0.000117939783527492	down
maker-6244_pilon_pilon_pilon-augustus-gene-0.10-mRNA-1	4199	1234	4068	334	618	296	111.938614	32.162384	118.115471	9.180267	21.58576	8.976154	-2.5904957967078	4.51112062046756e-06	0.000122019613569264	down
maker-54256_pilon_pilon_pilon-augustus-gene-0.19-mRNA-1	2702	4551	4883	874	484	1416	38.006443	62.573582	74.796555	12.679736	8.917962	22.720341	-1.88328276018396	4.55252522741286e-06	0.000122879763205739	down
augustus-34468_pilon_pilon_pilon-processed-gene-0.0-mRNA-1	459	290	264	87	82	90	3.036743	1.870887	1.898152	0.591186	0.711368	0.672273	-1.65020480574745	4.58835951924296e-06	0.000123586256187778	down
maker-20720_pilon_pilon_pilon-augustus-gene-0.22-mRNA-1	2081	847	361	0	0	9	51.864452	20.616451	9.796126	0.0	0.0	0.239246	-8.26172160679496	4.70302052984679e-06	0.000126408497182479	down
maker-184_pilon_pilon_pilon-augustus-gene-0.54-mRNA-1	183	63	36	0	0	4	2.222293	0.740198	0.476698	0.0	0.0	0.053665	-5.85592829404533	4.72232109866506e-06	0.000126661165904236	down
maker-7106_pilon_pilon_pilon-augustus-gene-0.24-mRNA-1	0	0	0	77	56	4	0.0	0.0	0.0	0.910149	0.844374	0.049156	8.2964027241932	4.91187705411971e-06	0.000131469780398342	up
QX_newGene_10185	858	77	38	0	0	0	12.683716	1.103479	0.602693	0.0	0.0	0.0	-10.4331060513772	5.41193943342897e-06	0.000144551885409792	down
maker-1162_pilon_pilon_pilon-augustus-gene-2.54-mRNA-1	272	98	61	15	7	13	8.118816	2.855503	1.964745	0.437625	0.273794	0.438103	-3.31688542015324	5.51896224943059e-06	0.000147103339623365	down
maker-210_pilon_pilon_pilon-augustus-gene-0.47-mRNA-1	39	142	94	0	0	5	0.580072	2.067825	1.522145	0.0	0.0	0.076964	-5.53088306337991	5.91171332515962e-06	0.000157076606974559	down
maker-1546_pilon_pilon_pilon-augustus-gene-1.17-mRNA-1	0	0	0	1327	74	27	0.0	0.0	0.0	28.33115	1.987035	0.625706	11.5528274847903	5.91768989852566e-06	0.000157076606974559	up
augustus-25620_pilon_pilon_pilon-processed-gene-0.20-mRNA-1	803	406	224	98	70	74	13.96275	6.893481	4.232849	1.751718	1.586944	1.4664	-2.23610376563571	6.61588835272375e-06	0.000175245705144405	down
maker-5480_pilon_pilon_pilon-augustus-gene-1.25-mRNA-1	1148	1444	1319	465	292	584	13.519492	16.621477	16.910343	5.641953	4.504966	7.835325	-1.2697864081195	6.7606865194113e-06	0.000178711205225926	down
maker-1828_pilon_pilon_pilon-augustus-gene-2.14-mRNA-1	619	581	607	1066	760	1043	14.869189	13.641	15.88564	26.427494	23.936193	28.575756	0.955398974946452	7.0399314790208e-06	0.000185709037819778	not
maker-398_pilon_pilon_pilon-augustus-gene-0.40-mRNA-1	5028	1464	1618	506	351	589	62.512939	17.785357	21.898956	6.485716	5.712575	8.344921	-2.18689051431201	7.14502385861267e-06	0.000188093488162738	down
augustus-52972_pilon_pilon_pilon-processed-gene-0.22-mRNA-1	544	11	411	0	0	0	2.792794	0.054247	2.294594	0.0	0.0	0.0	-10.5028900186648	7.38473324290168e-06	0.000194004675789906	down
QX_newGene_10631	1213	106	151	0	0	4	17.915283	1.523594	2.426797	0.0	0.0	0.067432	-8.26263125586975	7.53722336353368e-06	0.000197604991215266	down
maker-9268_pilon_pilon_pilon-augustus-gene-1.14-mRNA-1	486	219	214	70	47	61	3.383668	1.491215	1.619338	0.502807	0.42077	0.47978	-2.06359684010473	7.65743137456728e-06	0.000200345965247881	down
maker-2074_pilon_pilon_pilon-augustus-gene-4.15-mRNA-1	367	364	307	587	521	555	3.834682	3.716839	3.494659	6.332117	7.14557	6.615545	0.993250434273842	7.68933966450658e-06	0.000200770227893259	not
QX_newGene_7241	1097	404	274	8	0	0	11.732594	4.222154	3.184906	0.086571	0.0	0.0	-7.55044272337361	7.85177268169706e-06	0.000204593848655055	down
maker-68200_pilon_pilon_pilon-augustus-gene-0.1-mRNA-1	521	146	155	29	31	10	39.261318	10.746239	12.717196	2.199342	3.031638	0.808292	-3.18927426605437	8.04425432903427e-06	0.000209183312775741	down
maker-20386_pilon_pilon_pilon-augustus-gene-0.22-mRNA-1	328	102	88	12	15	22	8.94266	2.703996	2.607124	0.316121	0.507742	0.656304	-3.07430541015779	8.47589463769427e-06	0.0002199606409628	down
maker-2610_pilon_pilon_pilon-augustus-gene-0.17-mRNA-1	43	18	8	589	360	29	1.273854	0.514857	0.247027	18.291636	14.1967	0.96402	4.18655732914515	8.57045945041978e-06	0.000221964490300953	up
QX_newGene_7320	278	106	12	4	0	0	2.769394	1.035263	0.127112	0.039883	0.0	0.0	-6.33275418986881	9.27665545112396e-06	0.000239768747154909	down
maker-10098_pilon_pilon_pilon-augustus-gene-0.4-mRNA-1	826	265	207	83	37	39	10.118609	3.168872	2.752533	1.04701	0.594196	0.544511	-2.72214670593088	9.71291703467323e-06	0.000250538428511309	down
augustus-812_pilon_pilon_pilon-processed-gene-3.3-mRNA-1	200	96	59	0	6	0	3.106272	1.456313	0.99068	0.0	0.12231	0.0	-5.41178207052308	9.80232737019027e-06	0.000252335968559787	down
maker-20682_pilon_pilon_pilon-augustus-gene-1.21-mRNA-1	6611	6648	4717	8608	8778	9801	10.978508	10.792166	8.530396	14.756629	19.11698	18.568386	0.921600290935439	9.8449876276366e-06	0.000252925244393539	not
maker-25186_pilon_pilon_pilon-augustus-gene-0.21-mRNA-1	658	350	264	98	83	101	9.25055	4.804257	4.031832	1.414248	1.522578	1.609779	-1.85251810153824	9.8880786817577e-06	0.000253523203716249	down
maker-40658_pilon_pilon_pilon-augustus-gene-0.36-mRNA-1	113933	25490	31343	4971	6705	11982	1223.707031	267.608429	366.617523	55.109898	94.433365	146.794174	-2.53488641276062	1.00781831894783e-05	0.000257880551452371	down
QX_newGene_1599	1401	25	126	0	0	0	38.110153	0.662344	3.723729	0.0	0.0	0.0	-11.1183648724681	1.01479092036926e-05	0.00025914640788831	down
maker-23878_pilon_pilon_pilon-augustus-gene-0.11-mRNA-1	1919	1301	994	355	381	526	10.198268	6.760791	5.752535	1.946597	2.652724	3.18786	-1.41968654506433	1.07880343702704e-05	0.000274944445683745	down
maker-5378_pilon_pilon_pilon-augustus-gene-0.27-mRNA-1	882	580	464	151	126	238	6.682974	4.297074	3.827209	1.180603	1.249876	2.057439	-1.60336963651597	1.12274128130903e-05	0.000285573597476496	down
QX_newGene_1272	379	45	160	0	0	10	3.881716	0.44889	1.780889	0.0	0.0	0.115497	-5.64756619011895	1.13428652509695e-05	0.00028793773416846	down
maker-30448_pilon_pilon_pilon-augustus-gene-0.11-mRNA-1	375	236	168	47	35	11	3.886197	2.384528	1.892628	0.493646	0.475244	0.120937	-2.72135310905375	1.24610553438246e-05	0.0003156965189483	down
QX_newGene_6930	1606	688	576	264	161	170	7.935211	3.323862	3.096237	1.344579	1.038849	0.953935	-1.95734710941413	1.28155698111997e-05	0.00032403636396144	down
maker-10632_pilon_pilon_pilon-augustus-gene-0.24-mRNA-1	732	343	255	96	74	101	11.881595	5.43526	4.505337	1.59638	1.574617	1.870964	-1.97862891249909	1.55192320970671e-05	0.000391623383530328	down
QX_newGene_11514	382	216	116	53	23	25	1.071879	0.591477	0.353187	0.1518	0.082432	0.079226	-2.51120670403438	1.62680607799192e-05	0.000409711751217098	down
maker-18582_pilon_pilon_pilon-augustus-gene-0.36-mRNA-1	287	281	272	97	88	96	3.245097	3.101445	3.348428	1.121363	1.297277	1.234982	-1.27366744454947	1.64295822942143e-05	0.000412966750240034	down
maker-5866_pilon_pilon_pilon-augustus-gene-0.18-mRNA-1	1112	473	191	0	0	8	13.921384	5.783927	2.602669	0.0	0.0	0.108564	-7.5390130561912	1.64672829878344e-05	0.000413102781463438	down
maker-30668_pilon_pilon_pilon-augustus-gene-0.26-mRNA-1	110	112	224	0	8	13	0.523962	0.521252	1.167961	0.0	0.050335	0.066047	-4.12250206998534	1.74007222663408e-05	0.000435665050245723	down
QX_newGene_3976	958	129	15	0	0	0	15.173797	1.988587	0.249083	0.0	0.0	0.0	-10.6055999964793	1.7834182841452e-05	0.000445645576706126	down
maker-1220_pilon_pilon_pilon-augustus-gene-0.12-mRNA-1	72	85	98	252	141	300	3.365566	3.888681	4.973948	12.183606	8.636716	16.053349	1.70270612881646	1.84710011572078e-05	0.000460658847573716	up
QX_newGene_6512	3006	842	642	32	0	4	9.746891	2.665949	2.266645	0.105733	0.0	0.014797	-6.7332827919909	1.98887793150192e-05	0.000494632803961638	down
maker-21970_pilon_pilon_pilon-augustus-gene-0.39-mRNA-1	1897	630	505	156	191	135	24.146631	7.839493	6.999494	2.038956	3.171925	1.957306	-2.29321938432891	1.99105748038333e-05	0.000494632803961638	down
augustus-24170_pilon_pilon_pilon-processed-gene-0.5-mRNA-1	12	14025	750	8	0	8	0.03112	37.032352	2.204468	0.022307	0.0	0.023913	-9.56436583161523	1.99559995499789e-05	0.000494800500469825	down
QX_newGene_8826	99	278	177	28	24	8	1.170731	3.217475	2.276895	0.340583	0.371306	0.101176	-2.86716835151683	2.02344798757739e-05	0.000500734884972247	down
augustus-4212_pilon_pilon_pilon-processed-gene-1.7-mRNA-1	484	305	193	63	69	83	14.893473	9.161728	6.446471	1.988172	2.767605	2.89483	-1.85855453686483	2.03979420620232e-05	0.000503805541972056	down
QX_newGene_6526	378	343	237	117	88	101	2.305189	2.041553	1.567799	0.734454	0.696728	0.702491	-1.33217407932641	2.06277397505872e-05	0.000508499619208117	down
maker-40640_pilon_pilon_pilon-augustus-gene-0.3-mRNA-1	1697	1144	1828	3849	2253	3635	8.648864	5.69811	10.148631	20.254755	15.061154	21.144682	1.32209317191256	2.09464608030777e-05	0.000515363499066492	up
maker-1328_pilon_pilon_pilon-augustus-gene-0.62-mRNA-1	1328	2989	1646	517	369	738	19.660019	43.24638	26.53636	7.893306	7.160088	12.451857	-1.58083774099977	2.22413354878322e-05	0.000546172065703118	down
maker-4480_pilon_pilon_pilon-augustus-gene-1.33-mRNA-1	22149	15138	14427	6240	6131	4347	149.694092	100.006401	106.188362	43.53054	54.328083	33.51104	-1.29658326194855	2.24012581221243e-05	0.000549045395429997	down
QX_newGene_10633	2335	1493	1106	536	483	551	11.08407	6.970568	5.73435	2.626003	3.002929	3.0313689999999998	-1.32833171151598	2.28804393174961e-05	0.000559717668504866	down
augustus-15390_pilon_pilon_pilon-processed-gene-1.5-mRNA-1	317	175	130	37	42	33	1.240461	0.667801	0.553137	0.148872	0.213709	0.147577	-2.12935482234397	2.37072452301204e-05	0.00057883682342397	down
maker-60610_pilon_pilon_pilon-augustus-gene-0.6-mRNA-1	688	1353	965	63	85	304	25.751997	49.538555	39.37851	2.414016	4.14738	12.996724	-2.4619890369729	2.40894750396e-05	0.000587049035536462	down
augustus-7150_pilon_pilon_pilon-processed-gene-0.30-mRNA-1	0	0	0	716	70	10	0.0	0.0	0.0	11.187523	1.373319	0.168793	10.7229544260724	2.43175801410185e-05	0.000591481217346371	up
maker-79804_pilon_pilon_pilon-augustus-gene-0.1-mRNA-1	442	493	277	147	73	67	6.776516	7.386097	4.621756	2.32497	1.464282	1.157604	-1.76834947250725	2.49152110727356e-05	0.00060486757203905	down
maker-2602_pilon_pilon_pilon-augustus-gene-1.16-mRNA-1	39	12	26	244	94	96	0.042116	0.012583	0.029666	0.27394	0.133406	0.118453	2.75957953545852	2.50636042589961e-05	0.000607317713806053	up
maker-3366_pilon_pilon_pilon-augustus-gene-0.44-mRNA-1	425	190	168	44	52	33	2.817848	1.228229	1.209749	0.294681	0.448938	0.248983	-2.25096891192105	2.53101526267856e-05	0.000611819476000566	down
maker-18062_pilon_pilon_pilon-augustus-gene-0.22-mRNA-1	120	100	84	426	159	260	1.619423	1.320563	1.229864	5.949823	2.804602	4.000255	1.74846273744386	2.53450306612709e-05	0.000611819476000566	up
augustus-51700_pilon_pilon_pilon-processed-gene-0.0-mRNA-1	10	15	16	78	36	154	0.148569	0.228661	0.268956	1.309549	0.76789	2.857594	2.94729642905177	2.65196595413272e-05	0.000638326583760052	up
augustus-3452_pilon_pilon_pilon-processed-gene-0.1-mRNA-1	414	522	340	154	142	158	11.430086	14.073905	10.21187	4.370945	5.116724	4.96084	-1.1700723058215	2.65428906175041e-05	0.000638326583760052	down
QX_newGene_4855	1758	575	571	14	17	169	11.751904	3.755252	4.150238	0.09258	0.145048	1.283849	-3.61120647381542	2.68101382479913e-05	0.00064354391884578	down
QX_newGene_10442	525	785	164	5238	2139	792	11.155585	16.298891	3.797655	114.978096	59.643143	19.20237	2.81184274448947	2.71456454892195e-05	0.000650377131814747	up
maker-600_pilon_pilon_pilon-augustus-gene-0.31-mRNA-1	512	216	207	60	59	66	11.151848	4.587169	4.895041	1.334605	1.670357	1.628706	-2.01384420842814	2.80562037765111e-05	0.000670936581526511	down
maker-49800_pilon_pilon_pilon-augustus-gene-0.15-mRNA-1	78	159	425	0	11	0	0.247822	0.491951	1.471203	0.0	0.045407	0.0	-5.49126639074729	2.85305259583683e-05	0.000681006621476426	down
maker-36614_pilon_pilon_pilon-augustus-gene-0.9-mRNA-1	564	471	304	168	66	99	10.452479	8.533006	6.135217	3.210417	1.584274	2.083648	-1.7181028598555	2.88035094894097e-05	0.000686242272639679	down
augustus-1714_pilon_pilon_pilon-processed-gene-1.10-mRNA-1	199	92	52	15	8	14	2.329693	1.047	0.655365	0.173405	0.109942	0.175371	-2.90284623456167	3.056469487791e-05	0.000726848896408885	down
maker-78412_pilon_pilon_pilon-augustus-gene-0.1-mRNA-1	564	303	240	96	63	104	7.565381	3.968992	3.501132	1.329188	1.105468	1.59277	-1.77193228456621	3.0758804232893e-05	0.000730107868934384	down
augustus-47636_pilon_pilon_pilon-processed-gene-0.7-mRNA-1	613	371	324	137	104	143	2.790749	1.650765	1.603213	0.644034	0.617944	0.742467	-1.46234016595439	3.18007076371516e-05	0.000753441210203181	down
maker-1278_pilon_pilon_pilon-augustus-gene-0.44-mRNA-1	16	33672	1673	5	0	23	0.034425	70.813744	3.919582	0.008883	0.0	0.054766	-10.0162177850107	3.19081929494716e-05	0.000754590426239445	down
maker-11104_pilon_pilon_pilon-augustus-gene-0.6-mRNA-1	6082	4273	2928	1914	1020	1266	64.285789	44.147652	33.702652	20.876064	14.128776	15.261012	-1.3580327958855	3.27094798326372e-05	0.000772112702912842	down
augustus-2654_pilon_pilon_pilon-processed-gene-1.15-mRNA-1	375	178	122	36	36	44	4.889693	2.257412	1.720283	0.475054	0.602373	0.646591	-2.21054113246249	3.33759552596821e-05	0.000786394054497924	down
maker-5354_pilon_pilon_pilon-augustus-gene-2.29-mRNA-1	1145	627	308	105	50	184	3.265228	1.747359	0.954498	0.308969	0.18507	0.598786	-2.33203817665506	3.49108982212446e-05	0.000821047852651845	down
maker-11080_pilon_pilon_pilon-augustus-gene-0.6-mRNA-1	3021	1348	939	351	331	511	16.932087	7.385798	5.732644	2.027595	2.429928	3.262686	-1.83273009206538	3.50967762825799e-05	0.000823904872952895	down
augustus-15390_pilon_pilon_pilon-processed-gene-1.16-mRNA-1	312	165	160	53	39	26	1.963708	1.012676	1.093176	0.344669	0.318606	0.180251	-2.11073149401643	3.55301440952669e-05	0.000832550665851363	down
maker-41946_pilon_pilon_pilon-augustus-gene-0.1-mRNA-1	2691	697	628	224	215	200	57.220039	14.479815	14.543008	4.912757	5.978817	4.850813	-2.31104022576794	3.69557726172178e-05	0.000864373226443665	down
QX_newGene_8014	398	110	46	17	14	9	10.594577	2.845621	1.313483	0.46675	0.483122	0.242935	-3.43373189388582	3.71416297698203e-05	0.000867135057071316	down
maker-15390_pilon_pilon_pilon-augustus-gene-1.20-mRNA-1	955	506	453	152	177	169	3.942609	2.040372	2.033842	0.64675	0.956243	0.794864	-1.60784511066235	3.73514413466945e-05	0.000870445064826246	down
augustus-12352_pilon_pilon_pilon-processed-gene-0.17-mRNA-1	215	511	520	1859	682	1375	1.270603	2.950512	3.348227	11.349043	5.286756	9.276933	1.89640486545287	4.03993186188092e-05	0.000939761604380081	up
augustus-48366_pilon_pilon_pilon-processed-gene-0.2-mRNA-1	231	693	597	69	45	143	9.304868	27.260649	26.180662	2.855034	2.373003	6.538376	-2.31127225695802	4.1554513119117e-05	0.000964879202987266	down
maker-210_pilon_pilon_pilon-augustus-gene-0.39-mRNA-1	27	57	125	0	0	4	0.077069	0.162123	0.395506	0.0	0.0	0.010262	-5.51651557455391	4.2898499125193e-05	0.000994281517767607	down
maker-27028_pilon_pilon_pilon-augustus-gene-0.18-mRNA-1	242	98	96	13	0	13	3.004847	1.181147	1.286995	0.155053	0.0	0.180626	-3.8370989442318	4.37001866167219e-05	0.00101103108060459	down
maker-4388_pilon_pilon_pilon-augustus-gene-0.27-mRNA-1	2041	2910	2611	5980	6981	3719	11.101496	15.472172	15.46671	33.585526	49.80846	23.083187	1.48255503409229	4.65746012246e-05	0.00107558745138544	up
QX_newGene_124	318	64	9	4	0	4	6.319321	1.226822	0.175562	0.075494	0.0	0.071794	-5.33269747491253	4.75749990060218e-05	0.00109671087798746	down
maker-27634_pilon_pilon_pilon-augustus-gene-0.12-mRNA-1	4108	1606	1361	568	549	495	15.121206	5.775712	5.453334	2.154893	2.648076	2.075801	-1.79618458118192	4.7822532567907e-05	0.0011004343195572	down
maker-1548_pilon_pilon_pilon-augustus-gene-0.19-mRNA-1	9744	10569	7033	1908	638	3423	96.886032	102.724083	76.150993	19.581333	8.307551	38.825134	-1.9447968139581	4.80733228629949e-05	0.00110421919696438	down
augustus-10808_pilon_pilon_pilon-processed-gene-1.3-mRNA-1	175	203	152	53	30	60	1.648126	1.864618	1.555398	0.510239	0.367255	0.634093	-1.60398543202165	4.85593593438046e-05	0.00111338430724845	down
QX_newGene_11577	1152	348	224	9	0	0	7.061298	2.02977	1.4003510000000001	0.047683	0.0	0.0	-7.33892388984766	5.25090198606791e-05	0.00120178962450363	down
maker-22770_pilon_pilon_pilon-augustus-gene-0.15-mRNA-1	688	374	328	142	117	102	2.004642	1.065163	1.041592	0.425514	0.446513	0.338183	-1.62067095928707	5.36329364247146e-05	0.0012251642509512	down
maker-51054_pilon_pilon_pilon-augustus-gene-0.10-mRNA-1	6496	9873	7808	13063	12965	12737	69.077568	102.621658	90.417168	143.381866	180.781082	154.497223	0.999601489314439	5.38061552760655e-05	0.0012251642509512	not
QX_newGene_9512	980	3279	1504	218	368	521	9.567534	31.30706	15.996004	2.197522	4.711625	5.796948	-2.04218319766267	5.38175948909311e-05	0.0012251642509512	down
maker-11026_pilon_pilon_pilon-augustus-gene-0.19-mRNA-1	2783	1174	671	372	272	300	72.048813	29.706434	18.915136	9.930022	9.22997	8.850821	-1.96285281524179	5.50596339527919e-05	0.00125121306712614	down
maker-15162_pilon_pilon_pilon-augustus-gene-0.19-mRNA-1	18989	17182	4356	1029	3115	1372	173.670273	153.602951	43.37891	9.705441	37.358414	14.304065	-2.43762854099169	5.54454173534522e-05	0.00125774586812069	down
QX_newGene_4797	107	150	119	30	29	28	5.465398	7.506301	6.638288	1.550412	1.954344	1.614686	-1.79653807174215	5.57062247003115e-05	0.00126142555542617	down
QX_newGene_3477	0	0	0	720	113	4	0.0	0.0	0.0	13.013138	2.586146	0.075657	10.8124491905805	5.7363649444984e-05	0.00129666171554616	up
maker-11938_pilon_pilon_pilon-augustus-gene-0.26-mRNA-1	465	472	335	729	535	1042	9.96745	9.874345	7.805392	16.130644	15.019701	25.475758	1.15165388574649	5.84734423550001e-05	0.00131941661638425	up
QX_newGene_1448	617	347	320	132	77	145	6.072834	3.336681	3.427261	1.332994	0.988319	1.622325	-1.57102500321713	6.21470507953835e-05	0.00139984043640165	down
maker-8100_pilon_pilon_pilon-augustus-gene-1.31-mRNA-1	1469	1976	1657	2982	2637	2403	15.167924	19.945303	18.630522	31.785566	35.695728	28.299509	0.967907911664371	6.33702614089863e-05	0.00142488422577605	not
maker-16044_pilon_pilon_pilon-augustus-gene-0.29-mRNA-1	14493	10904	4312	1659	2791	1438	72.526527	53.33593	23.494904	8.567613	18.313858	8.206072	-1.9358920052067	6.53041426626293e-05	0.00146579158109768	down
QX_newGene_7924	686	6	148	0	0	0	5.610076	0.047029	1.312087	0.0	0.0	0.0	-10.2523216451731	6.56974280328307e-05	0.00146962916299595	down
maker-51776_pilon_pilon_pilon-augustus-gene-0.3-mRNA-1	702	940	833	1525	1058	1284	9.127765	11.948851	11.795054	20.474844	18.042917	19.042692	0.937435176479049	6.57048523709305e-05	0.00146962916299595	not
augustus-48366_pilon_pilon_pilon-processed-gene-0.3-mRNA-1	2609	4575	1864	495	263	1118	49.570923	84.979698	38.57423	9.695467	6.532116	24.238342	-1.99049801541088	6.68761939973702e-05	0.00149321819546659	down
maker-59056_pilon_pilon_pilon-augustus-gene-0.11-mRNA-1	4011	7814	6531	12076	13805	11288	81.104469	154.465607	143.84285	252.093536	366.115814	260.41394	1.34323250328186	6.74979649219069e-05	0.00150447554566355	up
maker-21834_pilon_pilon_pilon-augustus-gene-0.10-mRNA-1	404	312	272	137	89	104	8.825006	6.654951	6.461982	3.09016	2.549229	2.580963	-1.2804202942133	6.80997924860003e-05	0.00151524999141894	down
augustus-45384_pilon_pilon_pilon-processed-gene-0.4-mRNA-1	253	113	74	15	0	11	9.077954	3.957601	2.892568	0.550984	0.0	0.427833	-3.83950506416912	7.03285036443495e-05	0.00156212304796147	down
maker-15142_pilon_pilon_pilon-augustus-gene-0.7-mRNA-1	1145	652	499	187	206	99	12.72904	7.082779	6.032052	2.144289	2.997476	1.249324	-1.86223442434565	7.1136339448792e-05	0.00157732812289055	down
QX_newGene_9462	374	796	720	151	54	196	1.574803	3.278422	3.303272	0.656836	0.29446	0.940268	-1.99654176324309	7.16855248519779e-05	0.00158675537189655	down
maker-10796_pilon_pilon_pilon-augustus-gene-0.27-mRNA-1	78028	32921	9922	6450	6695	5775	701.670776	289.36731	97.160744	59.869091	78.938812	59.236427	-2.30828902527997	7.26881171830337e-05	0.00160616886224479	down
maker-6830_pilon_pilon_pilon-augustus-gene-0.24-mRNA-1	3443	1159	1186	470	416	434	60.292595	19.828735	22.617073	8.489575	9.547303	8.668493	-1.80725093132985	7.29357246840476e-05	0.00160886148553052	down
augustus-4264_pilon_pilon_pilon-processed-gene-0.8-mRNA-1	5	19	16	119	123	38	0.039627	0.176569	0.163849	1.212772	1.592336	0.427028	3.14993661049831	7.59915869708661e-05	0.00167338444699701	up
maker-21598_pilon_pilon_pilon-augustus-gene-0.11-mRNA-1	1379	548	341	184	122	84	37.516922	14.567848	10.084408	5.146463	4.335046	2.583338	-2.20292932340874	7.64814272952124e-05	0.00168127728662362	down
QX_newGene_7128	727	10	68	0	0	0	16.298206	0.218905	1.650109	0.0	0.0	0.0	-10.1721618963649	7.79793392810239e-05	0.0017112652946165	down
augustus-3734_pilon_pilon_pilon-processed-gene-4.33-mRNA-1	5477	1955	2058	876	747	665	153.679092	53.601349	62.877792	25.351595	27.455833	21.262999	-1.72529819605663	8.00226598612432e-05	0.00175309916141224	down
QX_newGene_127	904	64	25	15	6	0	16.458136	1.062147	0.454879	0.273052	0.125678	0.0	-5.21896845188599	8.1166817055139e-05	0.00177227217615911	down
maker-14478_pilon_pilon_pilon-augustus-gene-0.19-mRNA-1	839	505	921	6059	4153	717	9.724506	5.718941	11.630566	72.54422	63.164391	9.482217	2.57885160137183	8.11748862927339e-05	0.00177227217615911	up
maker-47880_pilon_pilon_pilon-augustus-gene-0.11-mRNA-1	376	425	358	166	136	172	4.13271	4.561259	4.285626	1.87509	1.953428	2.151442	-0.987011725796193	8.19392052113531e-05	0.00178591174016022	not
maker-31598_pilon_pilon_pilon-augustus-gene-0.15-mRNA-1	39	34	30	121	59	175	1.301485	1.111941	1.082735	4.165687	2.55646	6.686014	2.04962284073886	8.23588185282604e-05	0.00178916534458995	up
maker-13790_pilon_pilon_pilon-augustus-gene-0.73-mRNA-1	1548	949	529	329	200	281	2.203285	1.320805	0.818958	0.482476	0.373352	0.455856	-1.58784472130526	8.23681716401034e-05	0.00178916534458995	down
maker-29258_pilon_pilon_pilon-augustus-gene-0.10-mRNA-1	0	0	0	1026	51	6	0.0	0.0	0.0	37.074852	2.316966	0.234431	11.1520694491571	8.330414282388e-05	0.00180642915811648	up
QX_newGene_10999	422	79	66	24	4	3	4.823241	0.874456	0.810262	0.272787	0.055825	0.03516	-3.91110451207543	8.46253033600228e-05	0.0018319731492185	down
QX_newGene_4662	132	94	60	15	17	13	2.657733	1.846539	1.304465	0.307078	0.446551	0.276159	-2.32474249265969	8.51006246865627e-05	0.00183915100040521	down
maker-12408_pilon_pilon_pilon-augustus-gene-1.17-mRNA-1	524	274	189	98	54	57	10.75188	5.498963	4.21028	2.056564	1.451929	1.31241	-1.92703938437848	8.63947717554244e-05	0.00186397084289865	down
maker-45306_pilon_pilon_pilon-augustus-gene-0.22-mRNA-1	466	161	102	35	29	41	11.448851	3.845332	2.726717	0.882432	0.928909	1.139384	-2.4694294677281	8.66284446874328e-05	0.00186586586082663	down
QX_newGene_5791	212	83	102	4	0	17	2.068935	0.784899	1.086939	0.039866	0.0	0.186207	-4.01676777981463	8.94924316865654e-05	0.00192431289243348	down
maker-1278_pilon_pilon_pilon-augustus-gene-0.41-mRNA-1	56	68079	2069	16	0	57	0.114636	137.862335	4.667069	0.033702	0.0	0.132707	-9.62052875486276	9.0394961420654e-05	0.00194045828257692	down
QX_newGene_9242	213	106	29	0	0	8	2.04614	0.988539	0.300021	0.0	0.0	0.085667	-5.16955824529821	9.1560829947053e-05	0.00196219306255041	down
maker-20064_pilon_pilon_pilon-augustus-gene-2.46-mRNA-1	2237	1515	1739	9880	5862	2080	36.655159	24.259781	31.023573	167.138184	125.982857	38.870686	2.00957511090199	9.30635003574777e-05	0.0019878057066887	up
augustus-746_pilon_pilon_pilon-processed-gene-7.13-mRNA-1	4633	1906	1398	746	448	729	82.765541	33.27401	27.192003	13.739328	10.475259	14.840736	-1.74040003723672	9.3066720205294e-05	0.0019878057066887	down
QX_newGene_10264	75	138	56	539	528	117	0.515158	0.934402	0.42179	3.863368	4.803119	0.919744	2.52047934968238	9.40391788032831e-05	0.00200522875601534	up
maker-474_pilon_pilon_pilon-augustus-gene-1.43-mRNA-1	1283	380	392	168	113	96	15.178697	4.383037	5.044597	2.046778	1.743416	1.283646	-2.12471439392417	9.95409841241998e-05	0.00211901389498338	down
maker-27224_pilon_pilon_pilon-augustus-gene-0.25-mRNA-1	4873	9466	5319	1543	609	2574	43.304459	82.233421	51.482647	14.148038	7.089609	26.088772	-1.79563370880235	0.000103823142274212	0.00220650046886424	down
QX_newGene_4339	221	400	146	636	838	502	5.1686	9.148608	3.717059	15.345802	25.717566	13.38321	1.74493677695552	0.000105537999602113	0.00223367786804959	up
maker-45306_pilon_pilon_pilon-augustus-gene-0.28-mRNA-1	246	386	465	744	869	795	6.898612	10.585176	14.208489	21.533369	31.949625	25.427677	1.43955501925792	0.000105620431772225	0.00223367786804959	up
augustus-52972_pilon_pilon_pilon-processed-gene-0.7-mRNA-1	21	40	26	67	95	177	0.480653	0.910189	0.648651	1.602551	2.895565	4.684102	2.26904599440452	0.000105735115335863	0.00223367786804959	up
QX_newGene_5117	536	577	303	188	132	144	2.330989	2.453695	1.433149	0.841697	0.748291	0.71234	-1.28718542231514	0.000105800280446932	0.00223367786804959	down
maker-63422_pilon_pilon_pilon-augustus-gene-0.25-mRNA-1	155	439	309	633	1370	798	1.912697	5.307711	4.16092	8.085328	22.224819	11.255054	2.00331773389951	0.000106192675814963	0.00223826868925311	up
QX_newGene_6623	713	310	338	50	93	126	3.574614	1.515288	1.845353	0.258042	0.610225	0.718021	-2.01139034432423	0.000107337559037917	0.00225867883278142	down
QX_newGene_2416	65	24	207	926	414	498	0.237661	0.083955	0.822606	3.49492	1.985137	2.079129	2.82923002002031	0.000108493548983622	0.00227925528028976	up
maker-42162_pilon_pilon_pilon-augustus-gene-1.14-mRNA-1	16849	26626	14033	7764	6739	8361	449.256683	693.949341	407.496429	213.681183	235.624069	254.305603	-1.00738218225513	0.000110727014124887	0.00232236298149805	down
maker-10932_pilon_pilon_pilon-augustus-gene-0.24-mRNA-1	773	584	367	179	110	228	2.330396	1.719853	1.205448	0.556841	0.431563	0.781522	-1.44123679836173	0.000113323933923377	0.00237294011557394	down
maker-14746_pilon_pilon_pilon-augustus-gene-0.12-mRNA-1	28720	27583	28735	14712	12403	11864	251.096664	235.724121	273.599762	132.770401	142.197205	118.318497	-0.819553918224353	0.000114294412488841	0.00238935083885985	not
QX_newGene_3211	339	114	118	35	31	22	6.495965	2.120037	2.459276	0.685508	0.755811	0.475393	-2.3634267226715	0.000115157612357809	0.00240346899266853	down
maker-5836_pilon_pilon_pilon-augustus-gene-0.22-mRNA-1	1182	561	378	166	174	148	15.078769	6.997301	5.252975	2.182641	2.904712	2.147614	-1.77288517533222	0.000117100193203186	0.0024400323645628	down
maker-4276_pilon_pilon_pilon-augustus-gene-0.12-mRNA-1	1121	718	1213	2623	2040	1671	18.08374	11.318604	21.308586	43.698086	43.164764	30.760815	1.34473202146434	0.000117771684249166	0.00245003402972981	up
maker-8264_pilon_pilon_pilon-augustus-gene-0.17-mRNA-1	6150	7865	5148	3130	2743	2999	49.636654	62.049973	45.245235	26.075005	29.027054	27.611868	-0.790368006385248	0.000121745676619596	0.00252859445888168	not
maker-8166_pilon_pilon_pilon-augustus-gene-0.24-mRNA-1	2184	779	587	241	148	336	51.790936	18.045675	15.137228	5.875144	4.596647	9.081335	-1.99535146748435	0.000122207456539169	0.00253407163527088	down
maker-6938_pilon_pilon_pilon-augustus-gene-0.8-mRNA-1	652	512	344	150	151	199	3.598419	2.760519	2.062552	0.84917	1.087819	1.248713	-1.27036532168356	0.00012266914645992	0.00253952922299065	down
maker-9470_pilon_pilon_pilon-augustus-gene-1.24-mRNA-1	6662	4174	2867	1810	856	1626	114.433784	70.076714	53.631996	32.080982	19.280487	31.846151	-1.38530671589589	0.000123748424745797	0.00255773400031944	down
maker-8584_pilon_pilon_pilon-augustus-gene-2.48-mRNA-1	6224	2192	1759	805	774	702	72.983414	25.119551	22.458271	9.739223	11.902606	9.387158	-1.81652459192027	0.000124879146771671	0.00257694161902704	down
augustus-1736_pilon_pilon_pilon-processed-gene-0.7-mRNA-1	226	67	78	22	5	13	2.112279	0.609764	0.789927	0.208669	0.060509	0.135152	-2.94692914107494	0.000125423873266979	0.00258401454843436	down
augustus-16044_pilon_pilon_pilon-processed-gene-0.20-mRNA-1	6685	3456	1510	518	1003	529	70.112968	35.431213	17.237957	5.600821	13.787634	6.326998	-2.10307415726409	0.000128089969734778	0.00263469947393369	down
QX_newGene_10259	793	965	929	8191	1681	1337	2.193111	2.614244	2.796733	23.610577	6.068458	4.209111	2.30695882710573	0.000132931812602678	0.00272990306651471	up
maker-4480_pilon_pilon_pilon-augustus-gene-1.37-mRNA-1	1675	607	664	7818	9617	634	6.826135	2.415518	2.946001	32.886459	51.395412	2.94361	3.01075992953075	0.000135781828790943	0.00278396268838354	up
maker-12588_pilon_pilon_pilon-augustus-gene-0.11-mRNA-1	3608	6803	3203	724	313	1730	92.50396	170.517746	89.44001	19.139725	10.503097	50.596813	-2.03531396628381	0.000137551243512963	0.00281353323455678	down
maker-398_pilon_pilon_pilon-augustus-gene-0.44-mRNA-1	341	54	115	12	0	15	6.031267	0.930656	2.203232	0.214955	0.0	0.299438	-4.01968137446716	0.00013766388970084	0.00281353323455678	down
maker-14368_pilon_pilon_pilon-augustus-gene-0.22-mRNA-1	340	118	46	19	12	22	4.406535	1.487167	0.644456	0.246467	0.188323	0.317782	-2.92777280505387	0.000140501992301876	0.00286695771851706	down
QX_newGene_1598	589	6	71	0	0	0	6.95445	0.067951	0.906256	0.0	0.0	0.0	-9.90335350498889	0.000144423037232411	0.00294227442412654	down
maker-18462_pilon_pilon_pilon-augustus-gene-0.52-mRNA-1	1093	319	241	93	98	80	6.488565	1.849566	1.557389	0.569158	0.761088	0.541888	-2.25714562575296	0.000145403055720958	0.00295753051652454	down
maker-6086_pilon_pilon_pilon-augustus-gene-2.57-mRNA-1	1178	870	699	414	314	332	4.841444	3.49259	3.12826	1.754969	1.687778	1.556187	-1.05960389988992	0.000147963851696927	0.00300484050573093	down
QX_newGene_155	4	1	2	754	0	878	0.12229500000000001	0.023357	0.056044	32.151444	0.0	41.587075999999996	8.05976750613728	0.000152845109698828	0.0030990496568729	up
maker-414_pilon_pilon_pilon-augustus-gene-0.12-mRNA-1	1864	1202	2559	5140	3459	3810	8.409278	5.300344	12.571227	23.932196	20.460121	19.605848	1.40567522743185	0.000153599166423494	0.00310941097345282	up
QX_newGene_566	57	102	131	1334	973	47	0.521449	0.908582	1.30764	12.640027	11.709301	0.487433	3.33805699520524	0.000155684306352539	0.00314664299443031	up
augustus-16724_pilon_pilon_pilon-processed-gene-1.11-mRNA-1	2926	1380	1056	462	453	577	13.198944	6.084713	5.185359	2.148307	2.674452	2.968618	-1.51973267515153	0.000156625253772504	0.00316066797597069	down
augustus-45384_pilon_pilon_pilon-processed-gene-0.9-mRNA-1	174	87	82	9	0	15	2.049515	1.003147	1.050846	0.100921	0.0	0.192394	-3.60773872679761	0.000157161019796903	0.00316648517682138	down
maker-21324_pilon_pilon_pilon-augustus-gene-0.15-mRNA-1	6658	5800	4601	3173	2199	2797	45.163895	38.458569	33.989697	22.217836	19.562407	21.644764	-0.758979173680353	0.000157780683059692	0.0031739717909838	not
augustus-4938_pilon_pilon_pilon-processed-gene-4.18-mRNA-1	884	503	319	181	108	169	15.682748	8.714804	6.151107	3.298267	2.512031	3.401897	-1.59045453795666	0.000159717396014819	0.0032078875425645	down
maker-46216_pilon_pilon_pilon-augustus-gene-0.8-mRNA-1	144	166	164	42	45	29	0.394189	0.442909	0.489004	0.117988	0.160498	0.090242	-1.70714666118226	0.000160312630662715	0.00321479591959056	down
maker-18338_pilon_pilon_pilon-augustus-gene-0.29-mRNA-1	359	278	137	84	31	36	5.580819	4.229338	2.318223	1.347436	0.617544	0.627263	-2.05534041862559	0.00016265828880006	0.00325672949437867	down
augustus-30690_pilon_pilon_pilon-processed-gene-0.15-mRNA-1	1210	536	505	216	175	91	24.644833	10.668352	11.206446	4.529747	4.673621	2.104593	-1.88495364906128	0.000163380222504114	0.0032660727604963	down
maker-8166_pilon_pilon_pilon-augustus-gene-0.25-mRNA-1	908	344	256	101	89	125	54.644436	20.223841	16.735785	6.243216	7.000694	8.56215	-1.93664505709743	0.000166726305717792	0.00332776342488835	down
maker-1758_pilon_pilon_pilon-augustus-gene-1.61-mRNA-1	1220	603	320	173	160	135	23.776268	11.469541	6.778664	3.470283	4.074406	2.987713	-1.84627805667103	0.000172133204513552	0.00343033055848347	down
maker-3610_pilon_pilon_pilon-augustus-gene-3.27-mRNA-1	4123	2699	3486	17784	15496	3193	37.643517	24.08742	34.662354	167.60141	185.524033	33.252514	2.16178889307038	0.000173781537849693	0.00345779314968735	up
maker-33444_pilon_pilon_pilon-augustus-gene-0.43-mRNA-1	963	1498	2036	2653	3749	3752	31.468143	47.837738	72.437614	89.464737	160.622223	139.855759	1.47646021940341	0.000181592470001914	0.00360759947392002	up
QX_newGene_2695	4508	3198	5815	10467	5891	13081	11.263183	7.809436	15.825433	26.997435	19.302744	37.289711	1.36520724320363	0.000182848291757818	0.00362260143785914	up
maker-15478_pilon_pilon_pilon-augustus-gene-0.49-mRNA-1	518	317	136	88	29	60	3.00534	1.794914	0.858769	0.525801	0.21571	0.394449	-2.16133348940357	0.000182913907210959	0.00362260143785914	down
maker-12772_pilon_pilon_pilon-augustus-gene-0.14-mRNA-1	1009	454	340	124	107	196	23.595104	10.375167	8.664528	2.978809	3.271581	5.229084	-1.76864850466797	0.000186278400979198	0.00368353301719917	down
augustus-8522_pilon_pilon_pilon-processed-gene-0.27-mRNA-1	12398	8215	5892	3414	1413	3509	256.539246	166.149277	132.775818	72.908081	38.323997	82.830688	-1.39238578450626	0.000188399496752586	0.00371972710100708	down
maker-12398_pilon_pilon_pilon-augustus-gene-0.27-mRNA-1	24793	31418	26047	36508	36420	39034	417.849243	517.578308	478.081696	635.105103	804.900696	750.451233	0.760162799564644	0.000191982159039063	0.00378170715469809	not
QX_newGene_10154	441	314	458	130	134	137	1.623292	1.12912	1.834743	0.491074	0.646209	0.573633	-1.29732565869103	0.000192129877329511	0.00378170715469809	down
maker-30668_pilon_pilon_pilon-augustus-gene-0.28-mRNA-1	219	181	249	11	51	30	7.089371	5.738792	8.794651	0.361655	2.153571	1.107164	-2.45322360594038	0.000195968967499032	0.00385134711241569	down
augustus-11320_pilon_pilon_pilon-processed-gene-2.6-mRNA-1	797	399	285	149	97	140	10.864992	5.313656	4.220747	2.09254	1.725364	2.167386	-1.63029131910592	0.000196518941790418	0.00385623211850707	down
QX_newGene_3799	59	113	84	240	165	180	0.687784	0.8415079999999999	0.618008	1.7568739999999998	1.5431240000000002	1.577001	1.49342218531253	0.00019868359579684	0.0038927380162707	up
maker-9718_pilon_pilon_pilon-augustus-gene-1.25-mRNA-1	46	42	23	116	76	106	0.681774	0.620569	0.378571	1.800492	1.490056	1.825637	1.73483268524247	0.000199849109927892	0.00390958641042424	up
maker-11026_pilon_pilon_pilon-augustus-gene-0.18-mRNA-1	3127	3505	1965	939	944	1425	11.002072	12.055886	7.530027	3.409016	4.354019	5.719382	-1.05732682767914	0.000203370520799276	0.00397240067649761	down
QX_newGene_66	2345	1310	873	551	390	354	9.886873	5.398095	4.007844	2.396933	2.151146	1.702516	-1.47888758772635	0.000204160295599514	0.00398174820411612	down
maker-66396_pilon_pilon_pilon-augustus-gene-0.10-mRNA-1	1601	1927	1828	273	266	842	31.075201	36.576851	38.646492	5.459252	6.753568	18.633801	-1.69130937764954	0.000211354049598204	0.00411577429308892	down
maker-18402_pilon_pilon_pilon-augustus-gene-2.22-mRNA-1	1286	722	640	361	238	226	10.300061	5.646554	5.58278	2.977257	2.496488	2.056231	-1.37036100818018	0.000212481276032045	0.00412771032588047	down
QX_newGene_2467	804	435	244	95	106	144	4.372518	2.307778	1.440018	0.528433	0.751785	0.887792	-1.7690099237527	0.000212612248300393	0.00412771032588047	down
maker-31594_pilon_pilon_pilon-augustus-gene-0.12-mRNA-1	4818	2534	2219	1099	860	1295	7.318217	3.762044	3.670966	1.722569	1.711946	2.243649	-1.25073689528327	0.00021793996320271	0.004224733165478	down
maker-12434_pilon_pilon_pilon-augustus-gene-0.1-mRNA-1	283	381	218	489	431	955	2.899307	3.818858	2.429931	5.177893	5.790572	11.182896	1.38670473726848	0.000218546602447015	0.00423008355780198	up
maker-43748_pilon_pilon_pilon-augustus-gene-0.5-mRNA-1	1394	2778	1009	333	117	607	29.17231	56.829098	22.992764	7.181415	3.192653	14.495736	-2.02037033857913	0.000219054416442865	0.0042335078609819	down
maker-3432_pilon_pilon_pilon-augustus-gene-0.40-mRNA-1	2011	868	650	359	253	315	18.808977	7.930105	6.618759	3.457527	3.092023	3.353055	-1.6113940921786	0.000223337157386344	0.004309767106487	down
maker-25812_pilon_pilon_pilon-augustus-gene-0.15-mRNA-1	1031	297	290	137	62	108	20.22427	5.685824	6.183207	2.757279	1.593029	2.401649	-2.1064480454225	0.000225268153726545	0.00433748702376223	down
maker-53100_pilon_pilon_pilon-augustus-gene-0.27-mRNA-1	130	217	211	0	0	19	1.177049	1.919956	2.079104	0.0	0.0	0.194124	-4.67244434304266	0.000225451686009214	0.00433748702376223	down
maker-24376_pilon_pilon_pilon-augustus-gene-0.32-mRNA-1	486	220	159	69	54	26	6.695663	2.949905	2.379052	0.967054	0.966465	0.397532	-2.19157460654771	0.000231418195942822	0.00444559219052922	down
maker-7658_pilon_pilon_pilon-augustus-gene-0.60-mRNA-1	153	117	105	34	33	28	0.85922	0.642571	0.644001	0.19792	0.243501	0.175177	-1.65874175763288	0.000244953760043925	0.00469855832983805	down
maker-85280_pilon_pilon_pilon-augustus-gene-0.3-mRNA-1	559	305	272	73	97	129	2.614913	1.392293	1.384122	0.348322	0.591954	0.684467	-1.60171997798791	0.000245406244684982	0.00470019086002943	down
maker-48222_pilon_pilon_pilon-augustus-gene-0.2-mRNA-1	2399	2443	3045	7243	3953	3787	22.436596	22.334818	31.016495	69.926247	48.473946	40.396786	1.20255489165547	0.000247319348584856	0.00472975148848228	up
augustus-45542_pilon_pilon_pilon-processed-gene-0.0-mRNA-1	45	15	39	553	39	164	0.12395	0.038713	0.117548	1.579849	0.140437	0.515923	3.12658707483099	0.000248380610069967	0.00474295750035098	up
maker-14004_pilon_pilon_pilon-augustus-gene-0.21-mRNA-1	0	0	0	70	65	0	0.0	0.0	0.0	0.2909	0.342932	0.0	8.2996130414119	0.000249060598598716	0.004748854394146	up
maker-3316_pilon_pilon_pilon-augustus-gene-0.26-mRNA-1	1949	430	947	242	208	268	25.720266	5.540942	13.609337	3.284753	3.597587	4.025208	-1.91431684066914	0.000253618617433702	0.00482856635631961	down
maker-3454_pilon_pilon_pilon-augustus-gene-1.25-mRNA-1	2643	870	771	199	216	461	15.261711	4.906283	4.846594	1.181537	1.630088	3.033212	-1.98256322560207	0.000255903278317241	0.00486482398631617	down
augustus-15390_pilon_pilon_pilon-processed-gene-1.18-mRNA-1	246	180	108	46	28	56	5.142127	3.68055	2.440835	0.974172	0.768329	1.324032	-1.73752555746312	0.00026846891747411	0.0050884014509338	down
maker-444_pilon_pilon_pilon-augustus-gene-0.18-mRNA-1	253	256	251	112	80	97	2.18216	2.1651	2.363529	0.997986	0.905436	0.94964	-1.1003427280012	0.000268807619970065	0.0050884014509338	down
maker-5388_pilon_pilon_pilon-augustus-gene-0.32-mRNA-1	6045	8549	7899	13103	8439	12668	34.13821	47.18993	48.578331	76.379425	62.491161	81.610771	0.886150021521288	0.000268857228453279	0.0050884014509338	not
augustus-48366_pilon_pilon_pilon-processed-gene-0.0-mRNA-1	10739	18820	8570	2936	1266	5440	105.214798	180.241486	91.437637	29.691944	16.263662	60.794853	-1.71207109604881	0.000274489252300383	0.00518731978424092	down
maker-52396_pilon_pilon_pilon-augustus-gene-0.4-mRNA-1	1084	737	911	429	281	246	29.932428	19.893864	27.403082	12.223704	10.151092	7.74128	-1.21920195186694	0.000277674658599747	0.00523977814472737	down
maker-20496_pilon_pilon_pilon-augustus-gene-0.3-mRNA-1	1122	1399	1165	1926	1741	1608	7.072503	8.621961	7.993822	12.528784	14.388689	11.562243	0.833845195411359	0.000278451786257306	0.00524670420232102	not
maker-32628_pilon_pilon_pilon-augustus-gene-0.24-mRNA-1	1257	707	546	294	172	317	3.072592	1.687432	1.45248	0.739855	0.549147	0.883045	-1.38616768519193	0.000281710116762156	0.00530029299096327	down
QX_newGene_8135	93	228	143	41	28	35	0.986335	2.381344	1.667346	0.449258	0.388627	0.425404	-1.85401196866466	0.000284083225466649	0.00533709366610911	down
augustus-2548_pilon_pilon_pilon-processed-gene-0.28-mRNA-1	211	217	295	361	608	636	1.735625	1.747028	2.645318	3.06871	6.563352	5.976909	1.46268862524692	0.000286576293076507	0.00537603679416544	up
maker-24944_pilon_pilon_pilon-augustus-gene-0.22-mRNA-1	1386	730	1250	180	14	259	19.244078	9.903877	18.894379	2.571451	0.247991	4.101259	-2.69953563594653	0.000288284983464067	0.00540017288204872	down
QX_newGene_6915	765	367	305	146	35	116	3.264275	1.528613	1.415047	0.641808	0.193515	0.563956	-2.01461895014772	0.000289115438006961	0.00540781127757465	down
maker-93622_pilon_pilon_pilon-augustus-gene-0.1-mRNA-1	513	135	94	39	35	24	6.231616	1.601347	1.23584	0.486893	0.542697	0.327644	-2.56840225191504	0.000289917682329953	0.00541490047843711	down
maker-18654_pilon_pilon_pilon-augustus-gene-0.13-mRNA-1	10	34	53	235	413	47	0.055318	0.195928	0.346459	1.453567	3.251979	0.318396	3.20089293260827	0.000297685649863557	0.00555188076436493	up
maker-29804_pilon_pilon_pilon-augustus-gene-0.4-mRNA-1	101	98	93	444	191	156	0.310269	0.295709	0.311971	1.412907	0.769987	0.549108	1.72168338716496	0.00031171929600329	0.00580514799572938	up
QX_newGene_3288	221	129	79	33	5	21	1.888701	1.080435	0.732831	0.289572	0.045028	0.200031	-2.59944203265011	0.000312803908315829	0.00581687965551266	down
maker-10090_pilon_pilon_pilon-augustus-gene-1.29-mRNA-1	368	210	131	69	49	45	2.482574	1.384183	0.96054	0.475962	0.429306	0.341389	-1.7930084921314	0.000313819264344202	0.00582729124531165	down
augustus-11042_pilon_pilon_pilon-processed-gene-6.14-mRNA-1	0	0	0	78	52	0	0.0	0.0	0.0	2.29171	1.942439	0.0	8.21804115751424	0.000316231066824607	0.00586356560717974	up
maker-45792_pilon_pilon_pilon-augustus-gene-0.10-mRNA-1	1189	447	289	176	100	134	2.252718	0.827566	0.594761	0.343005	0.248352	0.289188	-1.91753750726591	0.000323102260319057	0.00598230147398266	down
maker-8164_pilon_pilon_pilon-augustus-gene-1.12-mRNA-1	175	185	25	1749	587	147	9.267298	9.584274	1.426271	95.795151	40.823105	8.885474	3.02799645499881	0.000323989751875518	0.00599006486343263	up
maker-9804_pilon_pilon_pilon-augustus-gene-0.41-mRNA-1	567	591	422	1497	1563	605	8.859506	9.023615	7.16735	24.142948	32.018215	10.770136	1.57244637304557	0.000335593745714437	0.00619565134584489	up
maker-117732_pilon_pilon_pilon-augustus-gene-0.3-mRNA-1	63	155	49	14	13	9	0.714231	1.720119	0.60372	0.154428	0.180636	0.109616	-2.53388790686953	0.000341608555206695	0.00629760786068366	down
maker-20376_pilon_pilon_pilon-augustus-gene-0.3-mRNA-1	1486	3397	1227	81	52	606	36.187183	80.88163	32.546238	2.024924	1.635836	16.836733	-2.78909673011333	0.00034394727862685	0.00633159925575815	down
maker-76650_pilon_pilon_pilon-augustus-gene-0.2-mRNA-1	232	283	254	465	293	495	12.950087	15.432714	15.409269	26.763168	21.397541	31.489769	0.985853376738351	0.000355817412061494	0.00654070110619935	not
maker-29768_pilon_pilon_pilon-augustus-gene-0.26-mRNA-1	903	522	275	175	123	151	2.181416	1.232617	0.723976	0.435383	0.389032	0.414981	-1.5958122548469	0.000356707387979015	0.00654765325940247	down
maker-32556_pilon_pilon_pilon-augustus-gene-0.25-mRNA-1	1100	1398	1113	2000	1219	2008	22.49169	27.951612	24.778519	42.213596	32.6866	46.85487	0.819214333321152	0.000360589355354707	0.00660942723840706	not
maker-22014_pilon_pilon_pilon-augustus-gene-0.21-mRNA-1	1696	1704	1126	766	573	520	38.832527	38.139118	28.073559	18.105165	17.20315	13.565276	-0.961462480869388	0.000361568517206684	0.00661789357531089	not
maker-9626_pilon_pilon_pilon-augustus-gene-2.14-mRNA-1	618	578	330	218	89	173	24.691	22.560062	14.348668	8.981026	4.65391	7.849769	-1.3803996849919	0.000367029122241257	0.00670824369993521	down
maker-32052_pilon_pilon_pilon-augustus-gene-0.15-mRNA-1	471	222	168	94	27	31	5.589809	2.56962	2.163903	1.149929	0.406437	0.41717	-2.21759368817312	0.000367926857268098	0.00671505879013986	down
QX_newGene_11750	609	337	229	107	98	121	2.331105	1.258067	0.952077	0.422702	0.488801	0.526732	-1.52376403714206	0.000370406190580321	0.00674325484574051	down
QX_newGene_10765	381	188	153	76	35	24	1.402221	0.674426	0.611349	0.289005	0.168454	0.099696	-2.11124402873497	0.000370525883738907	0.00674325484574051	down
maker-11516_pilon_pilon_pilon-augustus-gene-0.10-mRNA-1	630	235	196	84	48	97	7.378942	2.686437	2.495922	1.006999	0.72608	1.293944	-1.91661083184408	0.000373931368336855	0.00679556523650813	down
maker-4458_pilon_pilon_pilon-augustus-gene-0.12-mRNA-1	0	21	0	11153	761	122	0.0	0.106531	0.0	60.786526	5.262674	0.730611	9.47684558580223	0.000376251363712675	0.00682802829409924	up
maker-43340_pilon_pilon_pilon-augustus-gene-0.9-mRNA-1	601	225	184	74	71	73	1.899582	0.694586	0.631463	0.241619	0.293648	0.262408	-1.87845967939613	0.000378346432616909	0.00685632331289056	down
augustus-21492_pilon_pilon_pilon-processed-gene-0.24-mRNA-1	547	364	251	136	79	145	13.633941	8.847366	6.811823	3.490124	2.570203	4.119888	-1.39364747565692	0.000380857942514705	0.00689207428081067	down
QX_newGene_9025	166	94	71	12	0	0	1.3713	0.759671	0.635092	0.096991	0.0	0.0	-4.54924507365869	0.000382398794354718	0.006910183862958	down
maker-67974_pilon_pilon_pilon-augustus-gene-0.8-mRNA-1	0	98	82	0	0	0	0.0	0.862165	0.802106	0.0	0.0	0.0	-8.0596868845429	0.00038917559431802	0.00701932604623498	down
maker-10484_pilon_pilon_pilon-augustus-gene-0.6-mRNA-1	276	165	417	790	730	600	4.829927	2.820179	7.950571	14.276125	16.747934	11.972507	1.58546410012199	0.000389535836550479	0.00701932604623498	up
maker-8644_pilon_pilon_pilon-augustus-gene-0.17-mRNA-1	7841	4227	2471	973	1433	1512	71.588654	37.720337	24.569239	9.162524	17.147211	15.745772	-1.53750879841848	0.00039685099696447	0.0071410853096532	down
maker-2014_pilon_pilon_pilon-augustus-gene-0.39-mRNA-1	159	170	75	36	17	36	1.635068	1.708322	0.84235	0.377762	0.217568	0.418428	-1.88121697501942	0.000402692262223496	0.00723601798158344	down
maker-52718_pilon_pilon_pilon-augustus-gene-0.20-mRNA-1	661	318	274	103	124	85	6.321944	2.971538	2.8538	1.014222	1.546482	0.92494	-1.65504646363419	0.000412424181065236	0.00740049785771197	down
maker-29188_pilon_pilon_pilon-augustus-gene-0.12-mRNA-1	563	499	472	758	612	708	3.927288	3.398168	3.586822	5.459511	5.592379	5.635099	0.74170528463662	0.000416462309011873	0.00746249129061332	not
maker-1874_pilon_pilon_pilon-augustus-gene-0.33-mRNA-1	3167	2081	1617	881	788	1033	38.228291	24.5539	21.24445	10.97262	12.462159	14.211234	-1.02909096777935	0.000430682715566104	0.00770651001811571	down
maker-9570_pilon_pilon_pilon-augustus-gene-1.29-mRNA-1	607	683	468	786	714	966	3.465633	3.813882	2.910706	4.634399	5.347277	6.292495	0.801290462040248	0.000438853385772057	0.00784174611392136	not
maker-9454_pilon_pilon_pilon-augustus-gene-0.16-mRNA-1	351	200	178	61	72	69	0.935645	0.519624	0.516377	0.165573	0.250244	0.20978	-1.51922248650416	0.00044169579484509	0.00788152859030416	down
QX_newGene_2229	4417	1243	883	70	8	0	63.624657	17.493555	13.840016	1.032464	0.142576	0.0	-6.12600903759772	0.000442732400316945	0.00788902274325208	down
QX_newGene_2118	11	148	65	4	6	2	0.277479	3.864468	1.874428	0.110642	0.17864	0.057662	-3.84872258381323	0.000449808058420491	0.00800395591019717	down
maker-8260_pilon_pilon_pilon-augustus-gene-2.45-mRNA-1	728	310	279	69	82	153	5.82143	2.418221	2.426916	0.563915	0.859146	1.389686	-1.80459202745517	0.000454041245736096	0.00806806069159391	down
maker-14706_pilon_pilon_pilon-augustus-gene-0.59-mRNA-1	825	411	354	172	134	181	0.848847	0.413031	0.396357	0.181695	0.179744	0.211631	-1.39610571566739	0.000454811846533315	0.00807054474971877	down
maker-26798_pilon_pilon_pilon-augustus-gene-0.15-mRNA-1	1138	763	690	267	293	404	1.569974	1.028971	1.036478	0.379784	0.530068	0.63607	-1.11275131087906	0.000476188322416013	0.0084381625997098	down
QX_newGene_8568	255	191	127	55	53	60	5.420974	3.957394	2.918577	1.185747	1.475337	1.446947	-1.44365713080485	0.000478677792604975	0.00847054450703741	down
QX_newGene_4012	607	370	263	100	124	138	2.35304	1.403429	1.108465	0.397372	0.627538	0.606721	-1.43969758992549	0.000479425172351348	0.00847205200975573	down
maker-12796_pilon_pilon_pilon-augustus-gene-0.18-mRNA-1	0	0	0	66	0	58	0.0	0.0	0.0	0.241379	0.0	0.234805	8.01015171212193	0.000484438488848437	0.00854581082947681	up
maker-9804_pilon_pilon_pilon-augustus-gene-0.42-mRNA-1	1904	2692	1527	6486	6449	2093	23.185543	32.048134	20.244299	81.536407	102.999542	29.077141	1.6617622650947	0.000484935021275611	0.00854581082947681	up
maker-8522_pilon_pilon_pilon-augustus-gene-0.33-mRNA-1	151547	86278	74791	40543	17870	45707	1320.687988	734.944824	709.825928	364.691681	204.210236	454.377869	-1.31407168097548	0.000489345614286872	0.00861167508828919	down
maker-7976_pilon_pilon_pilon-augustus-gene-0.28-mRNA-1	1265	1880	1658	3681	1985	2399	20.846844	30.294287	29.764076	62.653793	42.913029	45.115635	1.03041591344265	0.000495760129253566	0.00871257567811831	up
maker-5924_pilon_pilon_pilon-augustus-gene-0.30-mRNA-1	1086	579	536	265	240	215	5.435538	2.834738	2.922035	1.368519	1.574813	1.224143	-1.28599257393419	0.000497768975367945	0.00873587965824073	down
maker-4046_pilon_pilon_pilon-augustus-gene-0.19-mRNA-1	215	255	244	97	30	70	1.915299	2.217916	2.369506	0.889558	0.340996	0.709927	-1.60406218125332	0.000502648230556118	0.00880942665991092	down
augustus-15412_pilon_pilon_pilon-processed-gene-0.18-mRNA-1	5908	4070	2702	1863	1343	1742	25.95384	17.473982	12.922773	8.447094	7.736406	8.728118	-1.04310401624801	0.000504947085161214	0.00883761013345085	down
maker-50316_pilon_pilon_pilon-augustus-gene-0.9-mRNA-1	164	94	49	15	0	2	0.389838	0.217025	0.125424	0.035326	0.0	0.005065	-3.92778979077536	0.000508083268233305	0.00888035154887556	down
QX_newGene_1331	516	246	123	81	48	45	2.223625	1.033877	0.577472	0.357962	0.270789	0.220123	-2.01800483461699	0.000511544811193062	0.00892865527203825	down
augustus-24902_pilon_pilon_pilon-processed-gene-0.0-mRNA-1	1335	1469	912	1823	1682	1702	54.184273	58.267857	40.291325	76.397469	89.51133	78.805275	0.815686677898438	0.000513651421105831	0.00895321019295368	not
augustus-2362_pilon_pilon_pilon-processed-gene-0.20-mRNA-1	960	476	340	191	143	177	5.202315	2.51665	2.005026	1.068313	1.015529	1.088337	-1.47814147473149	0.00051595198262576	0.00898107437512106	down
maker-109738_pilon_pilon_pilon-augustus-gene-0.9-mRNA-1	16617	11915	22351	45124	29202	26730	149.178528	104.555367	218.52359	418.1362	343.763489	273.732971	1.26139586818727	0.00051965067300098	0.00903316672605237	up
maker-11868_pilon_pilon_pilon-augustus-gene-0.17-mRNA-1	659	483	341	194	149	97	2.728222	1.954345	1.537276	0.825343	0.806363	0.457232	-1.41991029593731	0.000537782311824568	0.00933566743213504	down
maker-8584_pilon_pilon_pilon-augustus-gene-2.44-mRNA-1	10925	1716	1598	549	235	1188	159.101379	24.416924	25.334974	8.250477	4.486891	19.726055	-2.58019242542643	0.000539720469608451	0.00935661746364569	down
augustus-25692_pilon_pilon_pilon-processed-gene-0.6-mRNA-1	674	231	160	64	78	52	6.724659	2.249802	1.737068	0.649867	1.013159	0.584745	-2.09250095796363	0.000544475001675605	0.00942626951480066	down
maker-898_pilon_pilon_pilon-augustus-gene-6.22-mRNA-1	609	263	217	110	61	105	1.725426	0.727264	0.668084	0.321078	0.223758	0.339098	-1.68316028967793	0.000548774495182137	0.00948786606940575	down
QX_newGene_188	3206	2774	1591	1122	839	1143	6.291226	5.321248	3.399202	2.272951	2.157871	2.55791	-0.969417143315641	0.000551900540303517	0.00952903577954548	not
QX_newGene_10968	409	239	215	52	77	102	2.760071	1.576179	1.575115	0.359983	0.681563	0.783354	-1.5763475290764	0.000553287741151762	0.00954011234541192	down
maker-32530_pilon_pilon_pilon-augustus-gene-0.14-mRNA-1	762	335	321	73	141	113	8.159426	3.500305	3.742079	0.801641	1.975543	1.370075	-1.7566356215775	0.00055826492834926	0.00961297643782024	down
maker-33154_pilon_pilon_pilon-augustus-gene-0.20-mRNA-1	672	394	383	160	161	187	7.636321	4.379853	4.740691	1.874109	2.395413	2.417159	-1.19533719679415	0.000561200412371101	0.00965053504822026	down
maker-12746_pilon_pilon_pilon-augustus-gene-3.25-mRNA-1	19698	9234	6175	3607	3537	3046	88.567574	40.582489	30.232903	16.736187	20.853603	15.620967	-1.43935594086359	0.00057809970921057	0.00992779554314098	down
QX_newGene_10463	486	247	126	69	32	78	5.930588	2.9746259999999998	2.052949	0.790647	0.376352	0.791036	-1.96642581026123	0.000584150936377219	0.0100182668632844	down
augustus-10864_pilon_pilon_pilon-processed-gene-0.12-mRNA-1	3087	5956	3009	1637	1115	1837	35.272362	66.526718	37.444332	19.302029	16.694935	23.93956	-1.08723717204892	0.000586279082735847	0.0100413046646886	down
augustus-3666_pilon_pilon_pilon-processed-gene-1.3-mRNA-1	56	125	44	384	215	121	1.371055	3.034134	1.172437	9.875478	6.995816	3.430586	2.0148396997423	0.000607327849067103	0.0103836882219565	up
QX_newGene_10395	146	99	129	209	163	1625	0.495784	0.327626	0.476379	0.731672	0.726174	6.30193	2.63607577554008	0.000607892955936019	0.0103836882219565	up
maker-2362_pilon_pilon_pilon-augustus-gene-0.35-mRNA-1	525	259	220	109	84	95	8.981416	4.324069	4.086413	1.916741	1.880738	1.850696	-1.48483294647228	0.000612795969504687	0.0104461096994457	down
maker-70002_pilon_pilon_pilon-augustus-gene-0.9-mRNA-1	344	155	290	1720	904	266	3.336274	1.463497	3.061383	17.229548	11.498787	2.941741	2.16482545703736	0.000613180270774093	0.0104461096994457	up
maker-10744_pilon_pilon_pilon-augustus-gene-1.28-mRNA-1	488	199	120	45	56	57	10.448609	4.158372	2.792346	0.992684	1.564167	1.376515	-2.00232734102379	0.000616911495436564	0.0104956990327333	down
maker-7542_pilon_pilon_pilon-augustus-gene-0.11-mRNA-1	5236	6323	5678	8206	6812	7209	18.932707	22.350529	22.358908	30.631142	32.303101	29.739866	0.672379172767452	0.000624049511734904	0.0106030404424122	not
maker-43448_pilon_pilon_pilon-augustus-gene-0.35-mRNA-1	416	198	185	77	69	74	4.007796	1.85857	1.937076	0.760033	0.871093	0.802866	-1.54000990594611	0.000625964484806819	0.01062147164273	down
maker-12576_pilon_pilon_pilon-augustus-gene-0.51-mRNA-1	807	789	723	1124	825	1013	3.409883	3.259017	3.33061	4.906198	4.574402	4.887323	0.651459647887375	0.000629559421728753	0.0106683221743015	not
maker-33570_pilon_pilon_pilon-augustus-gene-0.23-mRNA-1	877	389	207	100	104	127	1.34195	0.58106	0.345271	0.15806	0.207402	0.221038	-1.81325394456683	0.000633399440260074	0.0107191963474701	down
maker-1290_pilon_pilon_pilon-augustus-gene-1.17-mRNA-1	197	216	347	427	552	635	3.400856	3.647351	6.516555	7.619574	12.512532	12.513164	1.37644047786944	0.000634243121029674	0.010719295231775	up
QX_newGene_10321	1502	273	169	105	91	61	22.532935	4.015316	2.754064	1.565311	1.72213	0.99911	-2.56037885737896	0.000640029888360392	0.0108028263742518	down
maker-4124_pilon_pilon_pilon-augustus-gene-0.13-mRNA-1	312	401	298	653	444	459	1.319401	1.659432	1.374367	2.856366	2.464828	2.21808	0.928397734823992	0.000640925519084873	0.0108036905022027	not
maker-65784_pilon_pilon_pilon-augustus-gene-0.3-mRNA-1	547	272	157	88	71	76	7.409699	3.595295	2.31405	1.224816	1.257817	1.166018	-1.72145719462402	0.000650319666652645	0.0109476181778341	down
QX_newGene_4014	601	191	138	66	54	59	5.581899	1.734843	1.396251	0.624307	0.654273	0.623196	-2.04551612516843	0.000658748315711927	0.0110749355469361	down
QX_newGene_3224	524	249	436	2497	3616	183	6.742687	3.126855	6.103218	33.170219	61.026821	2.675413	2.76161380350521	0.00067729067541113	0.011371728216811	up
maker-19220_pilon_pilon_pilon-augustus-gene-1.39-mRNA-1	66	53	53	6	3	14	0.530761	0.419974	0.459951	0.042234	0.0313	0.123759	-2.64127271473612	0.000684425603857508	0.0114764628777889	down
augustus-36698_pilon_pilon_pilon-processed-gene-0.16-mRNA-1	150	60	20	0	3	8	3.90174	1.510275	0.545339	0.0	0.073238	0.22279	-4.04726408658558	0.000694292000154554	0.0116266647251013	down
maker-25620_pilon_pilon_pilon-augustus-gene-0.33-mRNA-1	113	553	379	2793	730	663	1.83027	8.771704	6.69775	46.810005	15.541687	12.265141	2.26207962680115	0.000701355244809131	0.0117295934667817	up
augustus-14892_pilon_pilon_pilon-processed-gene-0.5-mRNA-1	772	591	453	259	236	221	4.661889	3.490032	2.978801	1.611529	1.869609	1.520446	-1.01651924458368	0.000705075192620507	0.0117764125514187	down
QX_newGene_10810	290	162	17	13	0	0	1.977961	1.077715	0.12642	0.084711	0.0	0.0	-4.90301828641985	0.000708711520523721	0.0118217147243553	down
QX_newGene_5321	40	75	65	192	105	135	0.923471	1.699172	1.642824	4.606471	3.192041	3.564974	1.54439402918335	0.000716614608213112	0.0119379782519252	up
augustus-26748_pilon_pilon_pilon-processed-gene-0.0-mRNA-1	5806	10564	7416	3923	2086	3587	65.640839	116.757118	91.316063	45.778725	30.91925	46.263256	-1.02775655821388	0.000719296928865666	0.0119670805044309	down
QX_newGene_3987	97	67	49	16	8	16	2.050696	1.376944	1.124385	0.330608	0.200323	0.364726	-2.12002969822548	0.000723696484995519	0.0120246400377048	down
QX_newGene_2814	18985	29545	13032	9480	7133	6971	150.738266	229.298584	112.687714	77.693321	74.258705	63.135361	-1.05105280889517	0.00072471652559915	0.0120259704650007	down
maker-45192_pilon_pilon_pilon-augustus-gene-0.12-mRNA-1	690	292	195	89	99	79	7.812976	3.224667	2.404007	1.033	1.459897	1.01596	-1.78748224522334	0.000726205252576475	0.012035064768735	down
maker-78_pilon_pilon_pilon-augustus-gene-0.26-mRNA-1	374	1046	1129	3519	2392	1263	3.250319	8.892514	10.688948	31.595175	27.289444	12.526993	1.78716305778278	0.000728734249338885	0.0120613531514123	up
maker-58966_pilon_pilon_pilon-augustus-gene-0.10-mRNA-1	243	218	151	30	65	54	4.948295	4.33196	3.345866	0.63104	1.721654	1.242299	-1.67845654106093	0.000732381926298691	0.012106065071144	down
augustus-11488_pilon_pilon_pilon-processed-gene-0.14-mRNA-1	1462	735	697	276	202	438	3.805736	1.868888	1.976624	0.739587	0.689466	1.299814	-1.3708936082518	0.000734702413777252	0.0121287518475692	down
maker-21080_pilon_pilon_pilon-augustus-gene-0.14-mRNA-1	104	101	88	269	410	128	1.88524	1.788826	1.730081	5.042046	9.757282	2.646327	1.83843203577636	0.000738947432169306	0.0121831101123378	up
maker-13170_pilon_pilon_pilon-augustus-gene-0.17-mRNA-1	1964	1347	829	508	464	536	4.217119	2.82626	1.938381	1.125692	1.306012	1.312431	-1.12742488278573	0.000748814601589377	0.0123299022042915	down
maker-17920_pilon_pilon_pilon-augustus-gene-0.35-mRNA-1	192	112	77	34	19	34	1.087923	0.621763	0.473639	0.194348	0.135587	0.215132	-1.83067023660018	0.000772340424313681	0.0127009298054875	down
maker-29236_pilon_pilon_pilon-augustus-gene-0.66-mRNA-1	635	367	360	153	89	202	0.641844	0.362535	0.395835	0.159513	0.117738	0.232382	-1.33824353920981	0.000774681218280268	0.0127230699700613	down
maker-3818_pilon_pilon_pilon-augustus-gene-0.16-mRNA-1	278	143	62	24	28	34	6.071274	3.048357	1.46342	0.532288	0.780259	0.834479	-2.14273658468703	0.000788210019807063	0.0129286653761687	down
maker-33166_pilon_pilon_pilon-augustus-gene-0.17-mRNA-1	332	253	207	114	85	85	0.751056	0.559907	0.510063	0.265701	0.249794	0.219277	-1.16620794297806	0.00079483425873244	0.0130206267685312	down
augustus-10366_pilon_pilon_pilon-processed-gene-0.1-mRNA-1	445	206	140	60	59	72	17.500082	7.924498	5.999933	2.404303	3.003466	3.21517	-1.71932259367371	0.000816440568654562	0.0133574688431796	down
QX_newGene_459	2128	1049	950	571	393	459	5.323177	2.563723	2.587107	1.47343	1.286427	1.309974	-1.22669393182392	0.000818284959177455	0.0133705463189226	down
maker-25872_pilon_pilon_pilon-augustus-gene-1.16-mRNA-1	8820	50278	26053	2370	7396	5525	81.920959	456.487762	263.545563	22.714569	90.075645	58.535309	-2.09625759106217	0.000826037180396309	0.0134799995994775	down
maker-63738_pilon_pilon_pilon-augustus-gene-0.6-mRNA-1	665	462	208	122	115	138	10.001538	6.786343	3.406575	1.891488	2.26267	2.354637	-1.49317261300283	0.000842538333380591	0.0137317648882437	down
maker-6562_pilon_pilon_pilon-augustus-gene-0.14-mRNA-1	186	296	208	456	352	340	0.24872	0.387135	0.302616	0.629452	0.618453	0.518214	1.04807962179536	0.000851573898633998	0.0138613695408694	up
maker-5630_pilon_pilon_pilon-augustus-gene-0.53-mRNA-1	142	147	122	259	156	293	2.06572	2.08335	1.922246	3.878497	2.978781	4.856752	1.06768402389871	0.000864826284825195	0.014059196299941	up
maker-71438_pilon_pilon_pilon-augustus-gene-0.1-mRNA-1	879	352	259	147	105	129	23.6511	9.243154	7.580663	4.083205	3.700743	3.958749	-1.6477613924383	0.000866482130379921	0.01406823905594	down
maker-3868_pilon_pilon_pilon-augustus-gene-1.16-mRNA-1	59	14	19	156	136	76	0.531961	0.123838	0.182426	1.458354	1.618123	0.778291	2.33952337357244	0.00086791059578206	0.0140735718155078	up
QX_newGene_2117	71	293	179	0	16	0	0.78369	3.197581	2.169333	0.0	0.232121	0.0	-4.57571550787246	0.000875111399510819	0.0141723737282803	down
QX_newGene_2965	852	389	553	234	165	108	10.230113	4.560246	7.229579	2.888684	2.593825	1.467235	-1.51468343738867	0.000881048275447716	0.0142408876107427	down
QX_newGene_9615	564	243	155	99	59	58	2.934566	1.232693	0.875886	0.530861	0.396475	0.343595	-1.83295585332305	0.000881568155987826	0.0142408876107427	down
maker-26376_pilon_pilon_pilon-augustus-gene-0.3-mRNA-1	3300	6566	3452	1614	1759	1426	54.253201	105.512863	61.789745	27.376152	37.92107	26.736193	-1.12656454405937	0.000884411296206327	0.0142687996515306	down
augustus-4458_pilon_pilon_pilon-processed-gene-0.10-mRNA-1	0	26	0	11500	479	129	0.0	0.079181	0.0	37.934906	2.005242	0.469957	9.16929472996849	0.000893259822050967	0.0143770880462201	up
QX_newGene_4101	1314	753	438	310	201	265	9.272998000000001	5.338498	3.636863	2.336874	1.883922	2.078557	-1.37369150086208	0.000893370720395885	0.0143770880462201	down
QX_newGene_10263	738	724	576	1607	1826	742	4.124267	3.955831	3.506783	9.278114	13.394399	4.734116	1.3929115064414	0.000895234975064853	0.0143854036048237	up
maker-17112_pilon_pilon_pilon-augustus-gene-0.22-mRNA-1	775	482	493	290	155	208	7.345692	4.467067	5.09269	2.831923	1.923908	2.241387	-1.13465358467103	0.000896136210180123	0.0143854036048237	down
augustus-71420_pilon_pilon_pilon-processed-gene-0.0-mRNA-1	995	720	610	234	257	392	7.537475	5.329526	5.035042	1.824217	2.546408	3.389862	-1.08582143029992	0.000908569979837107	0.0145667222080651	down
maker-1134_pilon_pilon_pilon-augustus-gene-0.25-mRNA-1	290	206	156	75	44	87	6.046107	4.184268	3.532147	1.595776	1.200332	2.047786	-1.37070095454156	0.000913616342132879	0.0146292959715245	down
maker-13284_pilon_pilon_pilon-augustus-gene-0.22-mRNA-1	2479	2613	1580	1031	609	1201	9.268769	9.550997	6.431852	3.976461	2.984387	5.120083	-0.938052553667252	0.000931938303942487	0.0149040233258002	not
augustus-5952_pilon_pilon_pilon-processed-gene-0.11-mRNA-1	38	24	31	71	63	138	0.362261	0.223798	0.326495	0.711662	0.799071	1.534047	1.82482215980515	0.000933358599341396	0.0149081022721271	up
maker-4468_pilon_pilon_pilon-augustus-gene-0.40-mRNA-1	1141	1123	934	1340	1106	1470	6.149534	5.914631	5.479308	7.456397	7.814569	9.041274	0.596211939778187	0.000950265464299321	0.0151349695374899	not
augustus-34826_pilon_pilon_pilon-processed-gene-0.4-mRNA-1	318	277	286	533	435	388	1.766619	1.508253	1.731064	3.063777	3.171398	2.462712	0.930915682395874	0.000950549382856428	0.0151349695374899	not
maker-21130_pilon_pilon_pilon-augustus-gene-0.21-mRNA-1	864	433	277	158	117	175	2.929704	1.433603	1.02045	0.552699	0.520322	0.673775	-1.49042071330898	0.000951111107405181	0.0151349695374899	down
QX_newGene_8363	67	107	89	194	185	148	1.411943	2.190532	2.036223	4.214589	5.114144	3.54877	1.32301295829749	0.000953759419986953	0.0151582584090846	up
QX_newGene_9356	628	120	65	30	24	47	3.075876	0.570585	0.346082	0.1493	0.153246	0.260585	-2.68658171537927	0.000959850613713192	0.0152361398906285	down
augustus-7246_pilon_pilon_pilon-processed-gene-3.15-mRNA-1	1541	976	936	554	426	411	4.177129	2.584241	2.763108	1.548583	1.512214	1.270396	-0.998988338310752	0.000962657344131525	0.0152617572005189	not
QX_newGene_6727	53	65	48	127	88	111	0.967525	1.145559	0.938402	2.384889	2.097564	2.311277	1.27565543075062	0.000970221348504692	0.0153626385306547	up
QX_newGene_6754	882	332	400	176	149	128	4.716002	1.733817	2.328134	0.971444	1.039359	0.775738	-1.51202788850441	0.000975755350985352	0.0154311668238648	down
maker-46760_pilon_pilon_pilon-augustus-gene-0.5-mRNA-1	982	466	314	214	132	107	60.494259	28.015486	21.048868	13.575527	10.598651	7.511847	-1.63439057485081	0.000981700094511271	0.0155060135915768	down
QX_newGene_9664	1108	1036	1132	1592	2312	1585	2.30863	2.147712	2.602503	3.460607	6.4234409999999995	3.8099930000000004	1.08346347143364	0.0009886255384636	0.0155961469039498	up
QX_newGene_361	297	202	93	39	29	66	2.411621	1.607246	0.823719	0.322572	0.30404	0.612067	-1.83370997378305	0.000993331252061824	0.0156510837917229	down
maker-2536_pilon_pilon_pilon-augustus-gene-0.40-mRNA-1	776	469	368	164	175	217	4.459812	2.633129	2.299179	0.969862	1.31809	1.422544	-1.21226636459921	0.00100095076143231	0.0157382495049905	down
QX_newGene_5322	63	28	55	116	316	102	0.719167	0.30765	0.684199	1.373598	4.772298	1.335679	2.25366575602025	0.00100132367493061	0.0157382495049905	up
maker-17486_pilon_pilon_pilon-augustus-gene-0.31-mRNA-1	832	451	243	86	147	131	17.888943	9.485996	5.677444	1.895881	4.12351	3.191975	-1.70011465232639	0.001003079130916	0.0157464961974715	down
augustus-93704_pilon_pilon_pilon-processed-gene-0.0-mRNA-1	492	440	405	599	523	646	23.509735	20.559282	21.092203	29.548437	32.768372	35.232204	0.708456841110591	0.00101348933415443	0.0158876575871795	not
augustus-9530_pilon_pilon_pilon-processed-gene-0.7-mRNA-1	590	581	617	961	656	839	10.256752	9.878593	11.688975	17.250277	14.947273	16.645838	0.745486069024989	0.0010145549670725	0.0158876575871795	not
QX_newGene_1418	1292	678	628	365	223	138	20.426235	10.280163000000002	10.58709	5.689854	4.428718	2.476268	-1.52168915597236	0.00102324135220537	0.0159856997584928	down
maker-10090_pilon_pilon_pilon-augustus-gene-1.24-mRNA-1	767	411	1025	90	144	292	8.277569	4.332816	12.055358	0.995157	2.037384	3.587126	-1.80642301452043	0.00102331468674422	0.0159856997584928	down
maker-2362_pilon_pilon_pilon-augustus-gene-0.30-mRNA-1	963	477	435	196	168	256	4.761042	2.304326	2.339394	0.999244	1.083861	1.439195	-1.28897586029179	0.00103640974456827	0.0161705198439103	down
maker-92090_pilon_pilon_pilon-augustus-gene-0.0-mRNA-1	107	118	79	228	176	151	4.600595	4.963367	3.716125	10.130225	9.934894	7.406973	1.1907376766647	0.00103798977034798	0.0161754459462023	up
QX_newGene_7802	252	124	102	45	16	6	4.778335	2.298885	2.10458	0.868379	0.393904	0.108819	-2.53372538624617	0.00106270896728078	0.0165405091574091	down
maker-15334_pilon_pilon_pilon-augustus-gene-0.39-mRNA-1	197	163	67	32	17	43	0.281749	0.228271	0.103911	0.046469	0.031119	0.069891	-1.91204346419426	0.00106928876746591	0.0166226980449075	down
QX_newGene_8413	62454	126949	71070	298340	248175	84041	454.995667	904.023926	563.869568	2243.472656	2370.89209	698.4328	1.62757555142808	0.00107329775981353	0.01666477128526	up
augustus-25716_pilon_pilon_pilon-processed-gene-1.17-mRNA-1	296	170	110	50	29	65	4.796987	2.694768	1.93005	0.834624	0.607396	1.18967	-1.70395752268018	0.00108284823553909	0.0167926791824086	down
QX_newGene_9059	609	272	239	87	83	139	7.985206	3.481661	3.41291	1.178319	1.426727	2.078013	-1.54775890173253	0.00108628318642224	0.0168255533741963	down
maker-5378_pilon_pilon_pilon-augustus-gene-0.26-mRNA-1	1014	509	426	208	190	244	3.031692	1.485192	1.384383	0.640145	0.742549	0.831194	-1.2833069506475	0.00108937477063257	0.0168530360525672	down
maker-25768_pilon_pilon_pilon-augustus-gene-0.12-mRNA-1	3289	2661	2351	1335	1202	1591	13.076632	10.340338	10.179511	5.47866	6.263671	7.213356	-0.7005142497943	0.00109496549588634	0.0168988498946707	not
augustus-65094_pilon_pilon_pilon-processed-gene-0.1-mRNA-1	1175	409	498	174	121	271	17.014688	5.788197	7.853238	2.596409	2.281147	4.469836	-1.59497894625114	0.00109497784607488	0.0168988498946707	down
augustus-3666_pilon_pilon_pilon-processed-gene-1.0-mRNA-1	30	45	25	158	76	62	1.824694	2.621796	1.656426	9.899143	6.038815	4.259321	1.87213771851986	0.00111325862602234	0.0171602781461805	up
QX_newGene_3989	86	63	50	16	10	16	2.365214	1.692627	1.494714	0.447893	0.360822	0.498773	-1.94547665020362	0.00112064706460695	0.0172207445446575	down
augustus-8164_pilon_pilon_pilon-processed-gene-1.5-mRNA-1	572	523	597	2367	2104	443	12.44615	11.125729	14.160913	53.216	60.100998	10.997822	1.87732315486686	0.00112095810100483	0.0172207445446575	up
maker-20364_pilon_pilon_pilon-augustus-gene-1.19-mRNA-1	1667	1824	1755	2765	2808	2121	15.08595	16.137241	17.297438	25.834379	33.331566	21.896978	0.876020628448146	0.00112121933763481	0.0172207445446575	not
maker-6830_pilon_pilon_pilon-augustus-gene-0.23-mRNA-1	64	69	35	10	10	9	0.689305	0.726338	0.400241	0.10107	0.14141	0.108089	-2.19669130209377	0.0011246769415446	0.0172531376380355	down
augustus-6086_pilon_pilon_pilon-processed-gene-2.2-mRNA-1	161	76	82	17	6	31	2.379733	1.087129	1.319148	0.253683	0.114157	0.517933	-2.30745656701782	0.00113686598514434	0.0174192376214811	down
augustus-5448_pilon_pilon_pilon-processed-gene-3.12-mRNA-1	225	105	115	39	31	46	2.001505	0.908767	1.116057	0.356392	0.354217	0.460306	-1.63897527838166	0.00113999064770703	0.0174462205104829	down
maker-29618_pilon_pilon_pilon-augustus-gene-0.30-mRNA-1	170	182	119	59	28	59	0.646911	0.677081	0.493406	0.229058	0.137296	0.252376	-1.40331855839458	0.00114379811017206	0.0174835758919251	down
maker-8540_pilon_pilon_pilon-augustus-gene-0.23-mRNA-1	120	61	32	4	0	11	0.204745	0.101328	0.058474	0.006577	0.0	0.01967	-3.57546868721644	0.00114695768010791	0.0175109505480914	down
QX_newGene_4663	214	159	102	41	38	13	1.445105	1.046797	0.745841	0.280139	0.331087	0.097719	-2.01075854386661	0.00114861946810979	0.0175154201132261	down
QX_newGene_1216	337	11	55	0	8	0	2.874715	0.084978	0.506108	0.0	0.078488	0.0	-5.14401083690317	0.00115055629553378	0.01752406814888	down
maker-6540_pilon_pilon_pilon-augustus-gene-1.32-mRNA-1	201	218	351	402	616	604	0.944961	1.002139	1.795022	1.949793	3.800875	3.240327	1.37737886940292	0.00115729382052025	0.0176057278712676	up
QX_newGene_10572	169	8	107	0	0	8	1.745356	0.071924	1.201411	0.0	0.0	0.087093	-4.95429359855633	0.00117959402098743	0.0179236649697306	down
maker-9602_pilon_pilon_pilon-augustus-gene-0.5-mRNA-1	10791	6332	10461	3186	1709	4769	126.547554	72.580353	133.601501	38.558678	26.278212	63.798721	-1.26896573684317	0.00118415845010409	0.0179716764064434	down
maker-37606_pilon_pilon_pilon-augustus-gene-0.4-mRNA-1	2012	1829	1598	795	323	934	47.49564	42.187725	41.065331	19.361448	9.97057	25.141518	-1.14651460782963	0.00119005505358574	0.0180397681938104	down
QX_newGene_7192	3262	4781	3964	6759	4194	5971	21.314734	30.538434	28.212822000000003	45.598931	35.940215	44.515224	0.781827569066501	0.00121079740466332	0.0183324757340385	not
maker-74926_pilon_pilon_pilon-augustus-gene-0.5-mRNA-1	365	366	292	153	117	181	4.356095	4.26843	3.793689	1.881662	1.82416	2.458281	-0.882959265248279	0.00121628820557564	0.0183938431467314	not
maker-11080_pilon_pilon_pilon-augustus-gene-0.7-mRNA-1	6194	9877	6580	2775	3462	3134	29.745094	46.362911	34.409386	13.752243	21.798347	17.167635	-0.93516532667085	0.0012194069704469	0.0184192358676477	not
QX_newGene_11645	158	86	44	21	16	12	9.06841	4.804005	2.724973	1.198889	1.2018	0.730169	-2.21425143721326	0.00122213092065075	0.0184386120268935	down
maker-12078_pilon_pilon_pilon-augustus-gene-0.28-mRNA-1	0	82	53	0	0	0	0.0	0.32423	0.234173	0.0	0.0	0.0	-7.6293066688038	0.00124098949376986	0.0187010831369747	down
QX_newGene_6560	11928	21650	11942	7501	5683	5991	29.391562	52.14645	32.045448	19.077396	18.361086	16.839695	-0.926608415089315	0.00124316060952662	0.018711760986216	not
augustus-8732_pilon_pilon_pilon-processed-gene-0.16-mRNA-1	350	254	224	96	101	112	3.712933	2.632969	2.58578	1.043909	1.403016	1.347067	-1.10238961208762	0.00126451623512908	0.0190108351495199	down
augustus-17396_pilon_pilon_pilon-processed-gene-0.6-mRNA-1	133	86	86	769	789	37	2.401334	1.527015	1.699214	14.416769	18.780588	0.746651	2.76043333420466	0.00127216535796978	0.0191033844951471	up
maker-64698_pilon_pilon_pilon-augustus-gene-0.0-mRNA-1	43	26	70	348	316	38	3.64338	2.102184	6.47303	30.519745	35.250416	3.61397	2.64924518995436	0.00127405368951065	0.0191093117275489	up
maker-85792_pilon_pilon_pilon-augustus-gene-0.1-mRNA-1	271	174	170	70	53	86	3.555847	2.237808	2.428242	0.943134	0.902079	1.29047	-1.26182619445576	0.00127906164020464	0.019161960918944	down
QX_newGene_9815	581	323	367	2423	1440	315	10.730383999999999	3.85887	7.740553	36.613174	32.060126000000004	7.175985000000001	2.03769907456685	0.00129515628590663	0.0193803854057186	up
maker-26966_pilon_pilon_pilon-augustus-gene-0.21-mRNA-1	1022	442	514	987	1350	1576	37.487938	15.846617	20.527304	37.362274	64.958633	65.964622	1.31008762352692	0.00131682762654857	0.0196816502968018	up
maker-64140_pilon_pilon_pilon-augustus-gene-0.12-mRNA-1	418	163	82	37	34	55	7.260336	2.771363	1.552702	0.650842	0.760005	1.075616	-2.06704335131962	0.00133165342361856	0.0198800162214421	down
maker-10368_pilon_pilon_pilon-augustus-gene-0.30-mRNA-1	226	107	106	46	33	29	3.863464	1.782429	1.976446	0.812556	0.734692	0.564637	-1.70766517909598	0.00133443710894058	0.019898354745671	down
augustus-45848_pilon_pilon_pilon-processed-gene-0.1-mRNA-1	28	27	15	61	46	96	1.024809	0.973394	0.610539	2.356735	2.261851	4.11699	1.83608734222661	0.00133794038442522	0.0199273681936394	up
augustus-8036_pilon_pilon_pilon-processed-gene-0.0-mRNA-1	310	218	246	105	69	118	4.551581	3.120906	3.930675	1.590219	1.31473	1.963358	-1.1244935438355	0.00134961043611788	0.0200778092089443	down
maker-20302_pilon_pilon_pilon-augustus-gene-0.8-mRNA-1	16	14	25	116	31	73	0.175147	0.142619	0.299113	1.336178	0.454648	0.920014	2.22488586146545	0.00136217704717067	0.0202412231608612	up
QX_newGene_6837	357	168	163	47	29	90	1.403422	0.643554	0.697846	0.190533	0.147176	0.402136	-1.77566584477357	0.00136380831746406	0.0202419531480687	down
maker-20718_pilon_pilon_pilon-augustus-gene-0.4-mRNA-1	219	145	134	69	39	48	2.993891	1.933377	1.981152	0.966992	0.690376	0.743229	-1.37870582509956	0.00136598630942314	0.0202507866080645	down
maker-24944_pilon_pilon_pilon-augustus-gene-0.19-mRNA-1	3068	3637	3280	1585	676	1764	6.40438	7.421545	7.455974	3.415284	1.849758	4.199325	-1.05316551829112	0.0013713209419983	0.020306342745285	down
maker-21314_pilon_pilon_pilon-augustus-gene-0.29-mRNA-1	2884	1327	1001	457	513	656	7.469893	3.359801	2.822642	1.220925	1.740691	1.936756	-1.34976215030734	0.00137747637483237	0.0203650482545632	down
maker-20118_pilon_pilon_pilon-augustus-gene-0.13-mRNA-1	2139	2875	2444	1411	1071	1294	8.306572	10.91134	10.335882	5.654682	5.454155	5.729483	-0.682943838863393	0.00137846895329465	0.0203650482545632	not
maker-11620_pilon_pilon_pilon-augustus-gene-0.28-mRNA-1	657	558	820	1280	738	2572	4.097573	3.397046	5.569487	8.2382	6.031485	18.300819	1.40984270556935	0.00139342793352205	0.0205572617638388	up
QX_newGene_11349	502	369	304	177	127	180	8.74256	6.276377	5.759441	3.179261	2.882194	3.560213	-0.977182757901566	0.0013961540042541	0.0205572617638388	not
maker-5318_pilon_pilon_pilon-augustus-gene-0.62-mRNA-1	907	800	602	345	331	395	11.936019	10.293503	8.619504	4.676341	5.703384	5.931996	-0.789818808146529	0.00139629986499734	0.0205572617638388	not
augustus-53680_pilon_pilon_pilon-processed-gene-0.2-mRNA-1	2391	1953	1927	3435	2866	2459	23.592813	18.835854	20.706501	34.990303	37.093361	27.68313	0.796534409166816	0.00142976310694742	0.0210257347014774	not
maker-12368_pilon_pilon_pilon-augustus-gene-0.10-mRNA-1	211	149	119	49	45	60	1.994565	1.376603	1.228352	0.47759	0.557628	0.640173	-1.32375031334791	0.00144018256221722	0.0211546448920862	down
QX_newGene_7396	607	163	229	100	49	83	12.589407	3.187301	5.089657	2.112495	1.314652	1.917805	-1.82237468268526	0.00145279741669691	0.0213154703546104	down
maker-12154_pilon_pilon_pilon-augustus-gene-0.15-mRNA-1	41489	22702	21248	69924	57708	33900	169.09761	90.440987	94.308861	294.165314	308.420868	157.60817	1.25290926803247	0.00145490898752108	0.0213219995261681	up
QX_newGene_9571	181	119	141	435	550	163	1.97712	1.272991	1.677341	4.910873	7.895262	2.029797	1.74072013182923	0.00146138424631405	0.0213923913585149	up
maker-12698_pilon_pilon_pilon-augustus-gene-0.39-mRNA-1	158	68	41	13	12	19	4.143049	1.742601	1.149668	0.330273	0.397086	0.563488	-2.27744183556987	0.00146953250339392	0.0214870843981964	down
QX_newGene_4798	5936	10932	4722	3226	1721	3214	12.596067	22.674246	10.910563	7.064526	4.786211	7.778584	-1.10224708204427	0.00148246010130248	0.0216513636256438	down
augustus-2706_pilon_pilon_pilon-processed-gene-0.25-mRNA-1	167	71	79	24	11	2	1.801659	0.748097	0.931305	0.266529	0.146841	0.020148	-2.78861119147908	0.00148599179566288	0.0216781973018368	down
augustus-92724_pilon_pilon_pilon-processed-gene-0.6-mRNA-1	127	80	78	27	18	30	1.511848	0.924123	1.005466	0.32283	0.269577	0.401937	-1.63334582147192	0.00153209494684762	0.0223248414619824	down
augustus-10796_pilon_pilon_pilon-processed-gene-0.3-mRNA-1	7220	9059	5162	3076	3343	2716	72.463531	88.86573	56.418121	31.858109	43.997673	31.094748	-0.884722995869415	0.00153380769462893	0.0223248414619824	not
QX_newGene_5315	34	13	46	89	217	77	0.564131	0.211978	0.839772	1.534859	4.785269	1.460674	2.39345191102074	0.00153904729624937	0.0223756489866073	up
QX_newGene_4286	2407	4009	1546	4614	11351	3609	12.25808	19.953066	8.574602	24.254335	75.807945	20.964727	1.72835492699352	0.00154422010563649	0.0224253712048958	up
augustus-18482_pilon_pilon_pilon-processed-gene-0.2-mRNA-1	168	117	59	10	25	26	2.107849	1.434987	0.803882	0.129473	0.407463	0.368654	-2.13109542966546	0.00154967534239009	0.0224790774722662	down
maker-508_pilon_pilon_pilon-augustus-gene-1.46-mRNA-1	242	56	74	0	0	15	4.826556	1.081649	1.608472	0.0	0.0	0.333373	-4.40366783181053	0.00155765158256242	0.0225544341547533	down
maker-16786_pilon_pilon_pilon-augustus-gene-0.28-mRNA-1	669	436	328	223	132	173	3.527783	2.24941	1.884965	1.211434	0.911318	1.040781	-1.13693260476881	0.0015583961069878	0.0225544341547533	down
QX_newGene_10941	1137	620	511	295	237	298	6.576855	3.497163	3.220727	1.7552689999999997	1.79649	1.964349	-1.1357110437255	0.00156354314898832	0.0226033571165611	down
augustus-9828_pilon_pilon_pilon-processed-gene-1.3-mRNA-1	2652	1049	634	507	318	295	34.16011	13.203358	8.886783	6.738548	5.358452	4.334765	-1.62423157547827	0.00156797956041159	0.0226419080089231	down
maker-474_pilon_pilon_pilon-augustus-gene-1.47-mRNA-1	159137	150195	115538	85416	60867	86215	1754.944946	1619.0177	1387.602661	972.283569	880.192688	1084.577026	-0.56883097405334	0.00157704433398208	0.0227471310134912	not
maker-75690_pilon_pilon_pilon-augustus-gene-0.8-mRNA-1	89	142	130	293	220	182	3.262321	5.121443	5.230174	11.152329	10.63387	7.655955	1.24943149317498	0.00158219804001553	0.0227957677071607	up
maker-5630_pilon_pilon_pilon-augustus-gene-0.50-mRNA-1	2970	2617	1888	1250	960	1452	22.101767	19.034992	15.301126	9.599202	9.365943	12.323388	-0.724496805174541	0.00158712443113999	0.0228410235905568	not
augustus-26192_pilon_pilon_pilon-processed-gene-0.2-mRNA-1	2941	2465	2854	4071	4086	3482	53.422482	43.77269	56.463459	76.331635	97.322472	72.156662	0.809134572674173	0.00159505711905494	0.0229056258506075	not
QX_newGene_5196	70	31	24	31	805	68	0.512007	0.221259	0.185902	0.23091	7.768719	0.56458	3.3692001508401	0.001595194046654	0.0229056258506075	up
maker-43340_pilon_pilon_pilon-augustus-gene-0.10-mRNA-1	412	180	92	40	38	65	4.544188	1.941427	1.106874	0.448653	0.536935	0.808962	-1.93209581409057	0.00159704036200695	0.0229064286900414	down
maker-3622_pilon_pilon_pilon-augustus-gene-0.30-mRNA-1	322	234	175	78	68	109	7.698654	5.46865	4.544748	1.919119	2.104656	2.953576	-1.21141668290237	0.00160176192952249	0.0229437515197311	down
maker-69628_pilon_pilon_pilon-augustus-gene-0.20-mRNA-1	118	58	47	12	0	8	3.017169	1.44051	1.303562	0.304089	0.0	0.222999	-3.2435530577636	0.00160322915887444	0.0229437515197311	down
augustus-8240_pilon_pilon_pilon-processed-gene-0.0-mRNA-1	698	502	411	209	222	213	4.796699	3.371411	3.072223	1.479872	2.001902	1.666988	-0.993489505690737	0.00160582553320516	0.0229552311417059	not
QX_newGene_1601	2881	763	0	0	0	0	26.309591	6.805134	0.0	0.0	0.0	0.0	-12.3234392804958	0.00160868384376483	0.0229704253316152	down
QX_newGene_8512	4	5	4	2	55	96	0.085476	0.116237	0.086125	0.042885	1.781605	2.706095	3.88608367469181	0.00162677249451677	0.0232004874604501	up
augustus-10732_pilon_pilon_pilon-processed-gene-2.11-mRNA-1	555	381	267	172	110	72	4.147098	2.781555	2.168875	1.31941	1.075742	0.610988	-1.43972200714055	0.00162842252145413	0.0232004874604501	down
maker-9928_pilon_pilon_pilon-augustus-gene-1.32-mRNA-1	93	69	30	13	8	3	1.779972	1.286314	0.617523	0.240203	0.195842	0.045451	-2.65606114894372	0.00164832754109705	0.0234579561299173	down
maker-29348_pilon_pilon_pilon-augustus-gene-0.7-mRNA-1	10153	4152	6685	13760	15257	10798	195.726212	78.24028	140.347397	273.806732	385.702637	237.454575	1.24949865746003	0.00165034522401964	0.023460574217897	up
maker-3450_pilon_pilon_pilon-augustus-gene-3.27-mRNA-1	47718	40236	35518	56118	41116	51865	1775.995605	1463.80835	1439.667358	2155.887939	2006.68335	2202.049805	0.573412815401093	0.00165899405416961	0.0235573473130366	not
augustus-18482_pilon_pilon_pilon-processed-gene-0.1-mRNA-1	397	208	146	31	40	96	8.543759	4.361903	3.399278	0.667113	1.12148	2.336198	-1.86259765136543	0.00166843733263265	0.023665174316743	down
maker-16672_pilon_pilon_pilon-augustus-gene-0.10-mRNA-1	2186	1700	1705	1044	836	867	20.022781	15.221855	17.004475	9.864764	10.043531	9.052273	-0.718728963649128	0.00168139157805956	0.0238225070317763	not
augustus-6820_pilon_pilon_pilon-processed-gene-1.3-mRNA-1	4205	3230	2530	1671	1195	1864	13.372232	10.041636	8.763165	5.484799	4.980795	6.760465	-0.77489221808656	0.00168560420937984	0.0238557746181478	not
QX_newGene_1725	542	391	289	132	125	197	3.844706	2.706435	2.22645	0.959943	1.156127	1.587876	-1.1172495907351	0.00168768644701899	0.0238588512742111	down
maker-57926_pilon_pilon_pilon-augustus-gene-0.3-mRNA-1	10882	12900	12258	7141	5616	5926	108.003487	125.149643	132.495987	73.152596	73.089401	67.083923	-0.6469071264477	0.0017305638011493	0.0244380058188788	not
maker-2728_pilon_pilon_pilon-augustus-gene-1.43-mRNA-1	233	66	55	26	16	10	1.767037	0.484906	0.455166	0.204206	0.150145	0.084548	-2.43677178281527	0.0017417479820738	0.0245688243469154	down
maker-2970_pilon_pilon_pilon-augustus-gene-0.26-mRNA-1	3286	2985	2331	1441	1284	1729	18.57283	16.491514	14.348786	8.406722	9.511617	11.144421	-0.639551167169773	0.00175380237805253	0.0247116163268768	not
maker-17586_pilon_pilon_pilon-augustus-gene-0.8-mRNA-1	1383	1209	1719	3550	3029	1618	52.544666	44.901833	71.150444	139.25119	150.9729	70.124367	1.23628026758225	0.00176440503203801	0.0248336611439982	up
QX_newGene_8735	65	66	22	10	5	3	2.145155	2.106095	0.786893	0.32874	0.186258	0.07548	-2.75247072858618	0.00176921398656063	0.0248739821363261	down
augustus-31540_pilon_pilon_pilon-processed-gene-0.1-mRNA-1	425	368	346	193	138	196	3.013938	2.550863	2.673182	1.413699	1.279593	1.585387	-0.817646886941139	0.00177296330899139	0.0248993332329702	not
maker-20258_pilon_pilon_pilon-augustus-gene-0.40-mRNA-1	481	327	296	148	126	172	0.985648	0.655289	0.660861	0.313416	0.338043	0.401711	-1.00148684769363	0.00177939270982299	0.0249622262384598	down
maker-7680_pilon_pilon_pilon-augustus-gene-1.3-mRNA-1	177	150	198	306	299	271	6.935929	5.770786	8.464654	12.43543	15.418918	12.168578	1.04329536318313	0.00179177742727333	0.025108434178023	up
maker-74372_pilon_pilon_pilon-augustus-gene-0.14-mRNA-1	1517	2110	954	163	95	700	29.998522	40.778469	20.541388	3.325811	2.447813	15.773961	-1.99502723316544	0.0018026948547333	0.0252337833385753	down
maker-20954_pilon_pilon_pilon-augustus-gene-0.10-mRNA-1	465	627	577	847	604	925	5.033891	6.635284	6.79731	9.457728	8.568849	11.42206	0.794900626093081	0.00180772587555567	0.0252765517506659	not
augustus-12064_pilon_pilon_pilon-processed-gene-0.31-mRNA-1	113	109	130	260	245	164	1.173349	1.106597	1.471822	2.785467	3.339083	1.942347	1.24175496098269	0.00182093775439285	0.0254217963066655	up
maker-2740_pilon_pilon_pilon-augustus-gene-3.28-mRNA-1	330	222	276	413	414	463	4.840558	3.180614	4.407644	6.244678	7.967712	7.753601	0.944936784299563	0.0018221280703552	0.0254217963066655	not
QX_newGene_7658	333	300	252	128	123	128	2.262339	1.993791	1.862582	0.893476	1.098035	0.992589	-0.906068701421069	0.00182407448878528	0.0254217963066655	not
maker-57262_pilon_pilon_pilon-augustus-gene-0.6-mRNA-1	242	137	144	59	50	60	1.852869	1.025249	1.201487	0.465501	0.499147	0.52251	-1.32267769527317	0.00183204749187676	0.0255051312416444	down
QX_newGene_4817	221	621	196	1237	2038	281	0.525858	1.448098	0.508067	3.046363	6.379765	0.763043	2.20997689810226	0.00188030349932489	0.0261484814895245	up
maker-7378_pilon_pilon_pilon-augustus-gene-0.24-mRNA-1	2904	1189	1507	255	516	761	42.987286	17.206221	24.290518	3.891434	10.00419	12.835951	-1.54916850098658	0.00188419365385094	0.0261741298668501	down
QX_newGene_6534	1818	1541	864	727	451	457	27.622608	22.887836	14.287139	11.397841	8.969357	7.905947	-1.04931680198809	0.00188903026729099	0.0262128560083741	down
maker-9248_pilon_pilon_pilon-augustus-gene-1.15-mRNA-1	344	299	191	114	88	122	9.246668	7.845254	5.580167	3.16656	3.098001	3.720613	-1.05096760438784	0.00189797688848428	0.0263084683762382	down
QX_newGene_5291	2518	3429	1836	1321	1077	1170	14.053493	18.710041	11.157128	7.608432	7.883248	7.44617	-0.799205980125395	0.00190479792017847	0.0263536813298204	not
maker-7148_pilon_pilon_pilon-augustus-gene-2.9-mRNA-1	72	48	68	9	0	0	0.170955	0.111172	0.177061	0.021453	0.0	0.0	-4.17441364716172	0.00190535838909519	0.0263536813298204	down
augustus-52398_pilon_pilon_pilon-processed-gene-0.2-mRNA-1	186	137	344	1039	1101	193	2.746086	1.981493	5.545433	15.868628	21.362482	3.246425	2.12397810826061	0.00191149264515652	0.0264099750562986	up
QX_newGene_1048	69	173	41	14	15	19	0.911883	2.243278	0.585135	0.190851	0.252708	0.284672	-2.20584244009924	0.00194812307413236	0.0268870405722215	down
maker-3912_pilon_pilon_pilon-augustus-gene-0.12-mRNA-1	739	448	385	254	140	197	6.13417	3.636586	3.483345	2.177683	1.522639	1.867081	-1.11630990403449	0.00195061322440154	0.0268923982683117	down
augustus-56568_pilon_pilon_pilon-processed-gene-0.0-mRNA-1	87	76	61	26	12	16	0.729241	0.620574	0.551819	0.221517	0.129936	0.148658	-1.76147267910917	0.00196379808161857	0.0270450297698901	down
augustus-2532_pilon_pilon_pilon-processed-gene-1.2-mRNA-1	436	210	97	20	0	44	1.278272	0.601791	0.309507	0.060384	0.0	0.147045	-3.2983408302725	0.00196595798648047	0.0270456628806786	down
maker-6800_pilon_pilon_pilon-augustus-gene-0.25-mRNA-1	29	70	44	178	345	47	0.081499	0.194628	0.135795	0.527844	1.301441	0.153362	2.40860506333796	0.00197221937213817	0.0271026580527774	up
maker-25442_pilon_pilon_pilon-augustus-gene-0.10-mRNA-1	483	462	440	261	167	164	4.039895	3.777631	4.009061	2.248807	1.833447	1.560562	-0.928228924968069	0.00197708252471947	0.0271403367180912	not
maker-45802_pilon_pilon_pilon-augustus-gene-0.11-mRNA-1	263	395	332	480	408	783	1.487878	2.182734	2.04524	2.804461	3.027468	5.057182	1.0402856987518	0.00198147973051854	0.0271715452007012	up
maker-36932_pilon_pilon_pilon-augustus-gene-0.5-mRNA-1	95	121	118	250	148	186	0.822208	1.022293	1.112122	2.238791	1.684762	1.840962	1.09000483260403	0.0020012524608408	0.0274133019100613	up
maker-22678_pilon_pilon_pilon-augustus-gene-1.49-mRNA-1	1782	1606	1270	778	692	920	1.334471	1.175637	1.036152	0.601619	0.6797	0.786179	-0.652775991021169	0.00201371443313478	0.0275545053021673	not
maker-7786_pilon_pilon_pilon-augustus-gene-2.29-mRNA-1	7844	2553	2671	477	28	9	36.301235	11.546352	13.459218	2.274635	0.168237	0.043716	-4.43609313763122	0.00202858077565258	0.0277282718415588	down
maker-3938_pilon_pilon_pilon-augustus-gene-0.16-mRNA-1	9487	12037	5582	5087	2323	2505	97.773453	121.259064	62.651318	54.116108	31.386364	29.449074	-1.14217222552627	0.00203444992297943	0.0277788178384192	down
maker-2190_pilon_pilon_pilon-augustus-gene-0.42-mRNA-1	223	79	67	30	22	21	4.898012	1.682437	1.582008	0.665971	0.617164	0.522852	-2.01298393899493	0.00203837147025729	0.0278026914610574	down
maker-20118_pilon_pilon_pilon-augustus-gene-0.15-mRNA-1	698	526	760	262	280	257	4.051216	2.982935	4.804889	1.567214	2.127406	1.699251	-1.00761281068934	0.00204482357265667	0.027860993385058	down
maker-40668_pilon_pilon_pilon-augustus-gene-0.3-mRNA-1	1884	1400	838	660	412	587	20.025974	14.549528	9.701514	7.240931	5.732338	7.116338	-1.00354390817567	0.00206097320779116	0.0280511608728512	down
maker-794_pilon_pilon_pilon-augustus-gene-0.20-mRNA-1	665	722	510	921	1419	848	8.322292	8.830199	6.946663	11.901298	23.288523	12.105536	1.11364269992667	0.0020920886808316	0.0284429488841481	up
augustus-28984_pilon_pilon_pilon-processed-gene-0.2-mRNA-1	1482	1056	1377	309	486	636	33.943443	23.623383	34.345982	7.289001	14.593354	16.601969	-1.1440687135464	0.00209420492800277	0.0284429488841481	down
maker-16178_pilon_pilon_pilon-augustus-gene-0.51-mRNA-1	23	41	61	428	125	46	0.148694	0.258883	0.43768	2.912873	1.079394	0.339317	2.50063840070548	0.00210164078567258	0.028513671486633	up
maker-36776_pilon_pilon_pilon-augustus-gene-0.7-mRNA-1	197	78	162	410	218	343	3.922835	1.507662	3.516305	8.460566	5.70991	7.814413	1.41319969789454	0.00211286079192667	0.0286355306905824	up
maker-14614_pilon_pilon_pilon-augustus-gene-0.18-mRNA-1	2429	2539	1985	1464	885	1302	51.642677	52.78244	45.975346	32.118645	24.657738	31.585358	-0.636985228626194	0.00211741392025571	0.0286631304103151	not
maker-10212_pilon_pilon_pilon-augustus-gene-0.21-mRNA-1	393	174	77	55	13	47	4.745467	2.055481	1.00153	0.676009	0.204549	0.640552	-2.20631371518293	0.00211937794029687	0.0286631304103151	down
maker-7668_pilon_pilon_pilon-augustus-gene-0.8-mRNA-1	3593	5255	4744	8273	5811	5650	23.538647	33.653172	33.844707	55.947231	49.921741	42.226681	0.836328926238582	0.00214005208210148	0.0289121714238715	not
maker-2620_pilon_pilon_pilon-augustus-gene-2.10-mRNA-1	1592	366	477	250	173	158	35.682644	8.008613	11.645904	5.778919	5.083211	4.033271	-1.748736823165	0.00215210201713316	0.0290442966320693	down
QX_newGene_10628	270	163	138	64	59	63	6.473582	3.273898	3.187666	1.397955	1.67629	1.457788	-1.2971070390119	0.00216846438545947	0.0292078371025274	down
maker-3616_pilon_pilon_pilon-augustus-gene-1.41-mRNA-1	923	942	884	1144	940	1257	13.770986	13.744895	14.361998	17.626764	18.387177	21.400095	0.579005774751046	0.00217083672209754	0.0292078371025274	not
maker-1290_pilon_pilon_pilon-augustus-gene-1.18-mRNA-1	359	309	260	491	319	506	4.458607	3.748943	3.51583	6.298146	5.191531	7.167543	0.79606911616741	0.00217106871068497	0.0292078371025274	not
augustus-868_pilon_pilon_pilon-processed-gene-1.29-mRNA-1	341	314	304	171	121	131	2.478524	2.230867	2.407064	1.285116	1.152883	1.083493	-0.881630323268219	0.00217829068620382	0.0292742132765669	not
maker-37814_pilon_pilon_pilon-augustus-gene-0.1-mRNA-1	119	219	270	76	47	50	3.033352	5.439401	7.480055	1.989807	1.54439	1.437824	-1.54154885342055	0.00218420302345784	0.0293228682918359	down
maker-32102_pilon_pilon_pilon-augustus-gene-0.18-mRNA-1	1693	819	764	385	301	500	9.808554	4.63378	4.815113	2.297933	2.286364	3.302555	-1.16456899450839	0.00219298511247849	0.0294099072631549	down
maker-9570_pilon_pilon_pilon-augustus-gene-1.30-mRNA-1	5397	4954	5003	9920	5570	6244	44.566162	39.984985	44.98975	84.55574	60.31065	58.812935	0.788017483114693	0.00219582205585391	0.0294171176781099	not
QX_newGene_6952	900	479	468	203	243	180	5.075643	2.639501	2.877105	1.177907	1.793737	1.159143	-1.21905026832854	0.00221205052828517	0.0296035297687034	down
QX_newGene_2837	988	488	392	199	129	276	6.398115	2.891632	2.722147	1.216699	0.997867	1.86404	-1.33585259871915	0.00223538812203816	0.0298845931383032	down
augustus-2554_pilon_pilon_pilon-processed-gene-0.5-mRNA-1	579	197	135	81	47	81	3.839426	1.271175	0.968441	0.550945	0.407535	0.605635	-1.81669606243626	0.00225066200353413	0.0300573796171354	down
QX_newGene_2852	391	141	102	65	34	40	2.10471	0.741555	0.596098	0.359876	0.2401	0.245785	-1.87787120242561	0.00225629169069904	0.0301011427432779	down
maker-7654_pilon_pilon_pilon-augustus-gene-0.7-mRNA-1	374	258	198	87	104	60	10.005264	6.742023	5.773028	2.404997	3.650848	1.825191	-1.37165665421273	0.0023112144162183	0.0308017471261426	down
maker-48702_pilon_pilon_pilon-augustus-gene-0.2-mRNA-1	398	216	65	54	43	35	6.345786	3.354721	1.125214	0.874602	0.892732	0.633221	-2.00765857071844	0.00232905656894717	0.0310072317826327	down
maker-2120_pilon_pilon_pilon-augustus-gene-0.6-mRNA-1	8270	3683	3107	1957	1673	1613	174.496262	75.956978	71.389816	42.605312	46.286755	38.813213	-1.19368438619842	0.00233252967466224	0.0310211898727949	down
augustus-868_pilon_pilon_pilon-processed-gene-1.24-mRNA-1	817	600	628	372	266	254	2.548275	1.827845	2.133533	1.198342	1.086488	0.903154	-0.893595659942408	0.00234448145614332	0.0311477629801636	not
maker-19286_pilon_pilon_pilon-augustus-gene-1.37-mRNA-1	271	297	203	130	39	56	1.159016	1.240442	0.9421	0.573244	0.21451	0.268906	-1.50108821494379	0.00236130021207907	0.0313386669225515	down
maker-9854_pilon_pilon_pilon-augustus-gene-0.9-mRNA-1	1850	1153	1123	635	473	724	2.877963	1.753246	1.903146	1.019467	0.964149	1.2842	-0.874926716322332	0.00238039257422987	0.0315593187509812	not
QX_newGene_11716	932	276	253	0	0	17	4.658065	1.345404	1.375744	0.0	0.0	0.093515	-6.19855924343849	0.00239399906268955	0.0316842591889428	down
maker-12790_pilon_pilon_pilon-augustus-gene-0.24-mRNA-1	2280	1225	956	611	537	440	40.719112	21.381521	18.599689	11.257496	12.569936	8.955308	-1.15560400151112	0.00239476931653178	0.0316842591889428	down
maker-284_pilon_pilon_pilon-augustus-gene-3.18-mRNA-1	348	315	243	416	375	435	4.509768	3.990311	3.430441	5.567205	6.379536	6.42639	0.752174128225761	0.00239754108914329	0.0316881618744827	not
maker-38978_pilon_pilon_pilon-augustus-gene-0.5-mRNA-1	310	335	222	375	447	455	1.864945	1.969695	1.451363	2.329818	3.532395	3.123136	0.893391327367568	0.00244285236275344	0.0322537183994505	not
QX_newGene_1755	392	288	173	67	80	122	1.758038	1.261127	0.846432	0.308079	0.469271	0.623179	-1.33915903457997	0.00244772046625032	0.0322846759228934	down
maker-66312_pilon_pilon_pilon-augustus-gene-0.19-mRNA-1	6144	6688	4852	3022	2119	3812	46.181992	49.137505	39.716358	23.441137	20.884832	32.681103	-0.688886696874175	0.00246121931455239	0.0324292893000858	not
augustus-35412_pilon_pilon_pilon-processed-gene-0.8-mRNA-1	474	251	208	114	99	86	3.066257	1.588023	1.460012	0.761123	0.837362	0.632237	-1.31268781361074	0.00249291338549495	0.0327991925567014	down
maker-18666_pilon_pilon_pilon-augustus-gene-0.19-mRNA-1	253	214	227	479	502	273	0.58992	0.487801	0.576038	1.152867	1.537213	0.727056	1.18806498295347	0.00249442038124671	0.0327991925567014	up
augustus-54978_pilon_pilon_pilon-processed-gene-0.11-mRNA-1	28	8	9	58	96	37	0.377257	0.096449	0.119367	0.796272	1.690358	0.567742	2.46965644797269	0.00255670453379085	0.033583652777536	up
augustus-23108_pilon_pilon_pilon-processed-gene-0.8-mRNA-1	904	484	437	219	210	253	6.030407	3.154692	3.169584	1.504902	1.837159	1.922528	-1.10132972861893	0.00256246294016979	0.0336247701092639	down
maker-22368_pilon_pilon_pilon-augustus-gene-0.9-mRNA-1	1184	1250	1063	1423	1137	1544	54.223072	55.956654	53.029148	67.249153	68.240746	80.640228	0.531119775008348	0.00257248675308307	0.0337217167202303	not
maker-12368_pilon_pilon_pilon-augustus-gene-0.9-mRNA-1	293	230	152	38	76	75	1.399899	1.077482	0.791876	0.186346	0.47615	0.407339	-1.4825609717329	0.0025777749225036	0.0337537226107239	down
maker-53228_pilon_pilon_pilon-augustus-gene-0.5-mRNA-1	294	132	120	41	52	51	11.496366	5.021627	5.10518	1.653445	2.645016	2.264657	-1.58564736579379	0.00258020483924402	0.0337537226107239	down
QX_newGene_9570	278	144	184	1018	965	117	2.556829	1.293635	1.842448	9.67479	11.642525	1.22384	2.14881828278223	0.00258680566865701	0.033805507379773	up
maker-18666_pilon_pilon_pilon-augustus-gene-0.17-mRNA-1	350	214	592	470	3235	659	4.228947	2.524413	7.793439	5.862632	51.311146	9.091179	2.32065749939535	0.00260577842211132	0.0340187031964206	up
maker-32704_pilon_pilon_pilon-augustus-gene-0.4-mRNA-1	324	365	304	553	476	397	4.453366	4.913907	4.552115	7.861459	8.587171	6.235893	0.841031764806571	0.00261561512304625	0.0340836835467211	not
QX_newGene_9621	187	96	69	25	29	30	4.682704	2.342621	1.871427	0.64145	0.944082	0.831561	-1.72979075329493	0.00262043826342992	0.0340836835467211	down
maker-6614_pilon_pilon_pilon-augustus-gene-0.6-mRNA-1	35	104	100	633	157	117	1.338364	3.891202	4.14138	24.987007	7.8788	5.080326	2.16903154196927	0.00262104263019957	0.0340836835467211	up
maker-7836_pilon_pilon_pilon-augustus-gene-0.15-mRNA-1	4811	4966	4276	6023	4698	5319	35.908489	36.231773	34.759518	46.400311	45.97773	45.286663	0.496024371780236	0.0026214119595102	0.0340836835467211	not
maker-3036_pilon_pilon_pilon-augustus-gene-0.25-mRNA-1	565	710	633	1041	740	795	1.770354	2.174839	2.159428	3.367304	3.039359	2.841407	0.731924948974501	0.00262452216008686	0.0340894786966003	not
augustus-32102_pilon_pilon_pilon-processed-gene-0.6-mRNA-1	3136	2158	1614	967	712	1275	10.927921	7.349165	6.122893	3.477394	3.252775	5.066632	-0.925900941053103	0.00264374125410565	0.0343042856034763	not
maker-24902_pilon_pilon_pilon-augustus-gene-0.3-mRNA-1	1842	4548	2473	1412	396	986	46.564137	112.381325	68.061218	36.820087	13.125471	28.431944	-1.40052896732944	0.00265178654494839	0.0343738166728163	down
maker-23226_pilon_pilon_pilon-augustus-gene-0.21-mRNA-1	3461	5144	2147	1185	1391	1621	38.2425	55.556274	25.834717	13.516015	20.145779	20.433903	-1.01164132699385	0.00267876179908395	0.0346883385197166	down
QX_newGene_6651	788	378	233	139	92	177	4.405658	2.06157	1.4265180000000002	0.800019	0.6684749999999999	1.134111	-1.47156192295158	0.00270486798109739	0.0349909817494034	down
maker-27792_pilon_pilon_pilon-augustus-gene-0.20-mRNA-1	638	775	600	854	771	871	9.160939	10.878942	9.373864	12.653246	14.519902	14.264578	0.623417344564128	0.0027295873428102	0.0352750913776906	not
QX_newGene_464	221	103	59	32	27	18	6.451765	2.916598	1.849961	0.947904	1.005397	0.594045	-1.96693316787768	0.00273796914452195	0.0353189844570694	down
augustus-7976_pilon_pilon_pilon-processed-gene-0.11-mRNA-1	499	506	356	628	504	611	32.601933	32.29929	25.290148	42.313976	43.158058	45.532837	0.669684868615807	0.00273850496962739	0.0353189844570694	not
augustus-13106_pilon_pilon_pilon-processed-gene-2.5-mRNA-1	568	433	367	185	202	167	7.569363	5.632044	5.322176	2.540005	3.530351	2.53497	-0.971000707920116	0.00274284403077761	0.0353393217822445	not
maker-18840_pilon_pilon_pilon-augustus-gene-0.13-mRNA-1	66791	96568	59999	185194	82299	95904	146.709061	207.337097	143.525833	419.881256	237.048721	240.303833	0.994958463950659	0.00275994459590692	0.035523874406472	not
augustus-23724_pilon_pilon_pilon-processed-gene-0.14-mRNA-1	29	11	25	101	50	59	1.888489	0.678918	1.770035	6.790565	4.270552	4.34929	1.95770158667849	0.00277458789966355	0.0356764598877341	up
QX_newGene_10938	897	602	369	261	212	220	11.801173	7.739736	5.285379	3.540738	3.649761	3.299381	-1.10160134719533	0.00278045683333865	0.0357160288410991	down
maker-64_pilon_pilon_pilon-augustus-gene-0.15-mRNA-1	3883	3291	2559	1195	1205	1994	35.505604	29.413784	25.483173	11.272854	14.4456	20.803535	-0.840773890470301	0.00281503654461123	0.036123949399956	not
augustus-29982_pilon_pilon_pilon-processed-gene-1.11-mRNA-1	154	99	31	14	8	0	5.912761	3.700095	1.292504	0.530659	0.386291	0.0	-3.3267752192655	0.00285256024664966	0.0365687933824006	down
maker-35862_pilon_pilon_pilon-augustus-gene-0.8-mRNA-1	275	341	146	101	51	99	12.907499	15.654599	7.456825	4.874736	3.107146	5.257204	-1.29912520462785	0.00285658899475501	0.0365837833822778	down
maker-4972_pilon_pilon_pilon-augustus-gene-2.19-mRNA-1	5106	7163	5154	3252	2556	3412	43.023529	59.000706	47.298126	28.28166	28.241957	32.790104	-0.61380423581467	0.00286025569216567	0.0365894263226252	not
augustus-9752_pilon_pilon_pilon-processed-gene-0.2-mRNA-1	0	0	0	811	0	737	0.0	0.0	0.0	19.003662	0.0	19.076927	11.6509350440456	0.00286274939416506	0.0365894263226252	up
maker-23560_pilon_pilon_pilon-augustus-gene-0.26-mRNA-1	1551	1663	1841	2385	1773	2384	10.650815	11.1636	13.774089	16.911739	15.974141	18.679424	0.656984025700404	0.00287737788301314	0.0367396932487726	not
QX_newGene_6657	86	60	79	26	14	17	2.148201	1.472784	2.164207	0.654143	0.441513	0.477993	-1.70171177581409	0.00291346953219843	0.0371567252322214	down
maker-11926_pilon_pilon_pilon-augustus-gene-0.7-mRNA-1	510	478	469	629	525	681	4.819148	4.407638	4.826635	6.128588	6.50367	7.332605	0.631367265946073	0.00291584743888934	0.0371567252322214	not
maker-60566_pilon_pilon_pilon-augustus-gene-0.13-mRNA-1	207	110	68	40	21	33	2.038878	1.051753	0.720773	0.403447	0.26818	0.368033	-1.72864837860683	0.00293192603691609	0.037324439518711	down
QX_newGene_8801	76	155	220	351	252	423	0.624647	1.252175	1.990681	3.007644	2.743816	4.007469	1.43991603630685	0.00296580033314006	0.037718140618483	up
maker-52306_pilon_pilon_pilon-augustus-gene-0.19-mRNA-1	1172	950	572	371	363	392	11.714862	9.278049	6.22367	3.825074	4.75001	4.466386	-0.925475997177791	0.00297411011464232	0.0377527106486704	not
augustus-52596_pilon_pilon_pilon-processed-gene-0.0-mRNA-1	1019	1211	1000	2216	1066	1458	23.725231	27.575674	25.358469	53.300137	32.545662	38.735458	0.834985508797948	0.00297442022306236	0.0377527106486704	not
maker-2566_pilon_pilon_pilon-augustus-gene-0.5-mRNA-1	4147	1073	606	638	311	204	159.8759	40.434204	25.444162	25.391239	15.70883	8.962887	-2.00809318423116	0.00300420695773673	0.0380929869348698	down
maker-25228_pilon_pilon_pilon-augustus-gene-0.25-mRNA-1	6117	12919	5476	2858	1875	4253	67.1791	138.684494	65.486794	32.388977	26.992874	53.275513	-1.1470057520218	0.00302584106501844	0.0383113406730066	down
maker-4264_pilon_pilon_pilon-augustus-gene-0.10-mRNA-1	48	949	213	4273	4074	1258	0.459763	9.019658	2.254795	42.895252	51.953941	13.955428	3.38524479866827	0.00302741639990696	0.0383113406730066	up
maker-59814_pilon_pilon_pilon-augustus-gene-0.19-mRNA-1	1089	1300	1400	2271	1397	1692	12.416741	14.488891	17.376078	26.727886	20.877419	22.005556	0.781288371215808	0.00305145856997817	0.038577431763143	not
maker-24694_pilon_pilon_pilon-augustus-gene-0.48-mRNA-1	1391	1749	1600	2104	1634	2165	4.752405	5.841406	5.954772	7.421642	7.320965	8.439543	0.610614052832372	0.00306060755436236	0.038654899358847	not
augustus-1378_pilon_pilon_pilon-processed-gene-0.12-mRNA-1	101	102	61	154	151	147	0.604431	0.600845	0.396126	0.958071	1.192585	1.007102	1.10847902939498	0.00307132438064467	0.0387519961794555	up
maker-30194_pilon_pilon_pilon-augustus-gene-1.25-mRNA-1	190	588	270	1114	993	400	4.188741	12.716353	6.494173	25.460556	28.832895	10.094436	1.61748384856257	0.00309957818315299	0.0390699539657727	up
QX_newGene_676	18	0	15	130	36	101	0.425105	0.0	0.387808	3.335324	1.177703	2.870046	3.22502151202741	0.00310770018653897	0.0390807163308112	up
maker-36206_pilon_pilon_pilon-augustus-gene-0.15-mRNA-1	1277	345	426	258	124	70	3.455564	0.911648	1.253635	0.718675	0.439904	0.215025	-1.87100644577816	0.00310794034599063	0.0390807163308112	down
QX_newGene_5722	112	54	160	1027	379	69	1.315378	0.533812	2.5488199999999996	13.826531000000001	7.54811	0.753845	2.42529112919864	0.00310959584373658	0.0390807163308112	up
maker-7638_pilon_pilon_pilon-augustus-gene-0.27-mRNA-1	2472	2889	1424	816	1039	797	30.872627	35.279335	19.36227	10.519368	17.016991	11.3542	-0.994347897136098	0.00314035020612841	0.0394284990551588	not
augustus-31302_pilon_pilon_pilon-processed-gene-0.3-mRNA-1	236	423	348	572	391	677	1.107615	1.945701	1.781622	2.776885	2.413176	3.634648	0.985640618658521	0.00314654700604857	0.039467570975868	not
QX_newGene_8535	248	72	73	28	23	30	9.224447	2.616254	2.937111	1.069971	1.110141	1.255114	-1.96114887997814	0.00315441216712203	0.0395274723468749	down
maker-34754_pilon_pilon_pilon-augustus-gene-0.7-mRNA-1	254	145	146	62	62	51	0.687551	0.38436	0.430341	0.173018	0.217337	0.155135	-1.31255673083344	0.00315902949525238	0.039546598201819	down
maker-25660_pilon_pilon_pilon-augustus-gene-0.36-mRNA-1	36989	5107	15259	6874	2036	4233	478.841248	64.623573	215.119949	91.850723	34.546448	62.507992	-1.87409428525978	0.00318203494501492	0.0397956550210371	down
maker-77776_pilon_pilon_pilon-augustus-gene-0.7-mRNA-1	11783	27518	15107	6597	5692	9264	112.971382	257.888977	157.733887	65.28067	71.556389	101.318268	-1.02783696666102	0.00321623447105604	0.0401791261701262	down
maker-3616_pilon_pilon_pilon-augustus-gene-1.37-mRNA-1	24067	32530	35652	61575	35061	42157	285.373871	377.031799	460.382477	753.625061	545.150146	570.212097	0.864138586802841	0.00321897798377203	0.0401791261701262	not
maker-47498_pilon_pilon_pilon-augustus-gene-0.5-mRNA-1	217	117	170	349	190	459	5.183801	2.719201	4.428011	8.596848	5.944993	12.511211	1.24425432085576	0.00324332547509001	0.0404396417767517	up
maker-76126_pilon_pilon_pilon-augustus-gene-0.2-mRNA-1	782	635	602	361	270	383	9.281857	7.365877	7.785996	4.423734	4.197103	5.191222	-0.697604258631084	0.00324617102584993	0.0404396417767517	not
maker-27696_pilon_pilon_pilon-augustus-gene-0.15-mRNA-1	371	648	426	238	167	207	3.499831	5.975831	4.372838	2.309985	2.056205	2.222086	-0.934583528747872	0.00325432088635255	0.0405017328988273	not
maker-18654_pilon_pilon_pilon-augustus-gene-0.17-mRNA-1	1850	2314	2024	3835	2112	2623	21.085312	25.784061	25.130394	45.133171	31.572216	34.111706	0.755389477985712	0.00326170560235695	0.0405541899674974	not
maker-9420_pilon_pilon_pilon-augustus-gene-0.8-mRNA-1	18267	26689	18000	12020	9688	10592	105.499336	150.664703	113.211761	71.651726	73.363243	69.779465	-0.648095120557659	0.00326871803177009	0.0406018455315647	not
maker-25784_pilon_pilon_pilon-augustus-gene-0.44-mRNA-1	2742	2066	2600	3349	2693	3971	18.741835	13.80311	19.356188	23.630215	24.135958	30.960924	0.719130399203518	0.00327188547311578	0.0406018455315647	not
QX_newGene_4824	1543	2182	1445	8606	5029	991	4.29178	5.933695	4.378141	24.712656	18.347382	3.145203	1.83075643104283	0.0032783099294486	0.0406421484858192	up
maker-21828_pilon_pilon_pilon-augustus-gene-1.51-mRNA-1	104	67	24	0	0	9	1.088904	0.68959	0.266958	0.0	0.0	0.107783	-4.1762270476457	0.0032925011353834	0.0407785668210021	down
maker-3666_pilon_pilon_pilon-augustus-gene-1.9-mRNA-1	225	262	120	830	382	218	2.842562	3.244193	1.645172	10.852896	6.330689	3.142976	1.55677016385247	0.00337804720679161	0.0417976169861623	up
maker-12398_pilon_pilon_pilon-augustus-gene-0.30-mRNA-1	43349	40932	32930	44207	41678	50047	701.905518	647.838684	580.678589	738.847107	884.936035	924.410339	0.528312028897976	0.0033823894242418	0.0418109084963765	not
maker-66006_pilon_pilon_pilon-augustus-gene-0.4-mRNA-1	1503	2879	1404	867	747	798	37.444935	70.128716	38.106117	22.292191	24.402401	22.682133	-0.932245086111727	0.00346153643527332	0.0427479702247943	not
augustus-13422_pilon_pilon_pilon-processed-gene-0.5-mRNA-1	103	69	41	11	0	0	2.29003	1.497141	0.98059	0.249253	0.0	0.0	-4.03375831436679	0.00349732730410563	0.0431483177711932	down
maker-6878_pilon_pilon_pilon-augustus-gene-0.27-mRNA-1	3650	1208	1159	669	549	673	27.430227	8.87216	9.484559	5.188451	5.406126	5.765949	-1.35051611813957	0.00352165812662349	0.0434066416878815	down
maker-24236_pilon_pilon_pilon-augustus-gene-0.9-mRNA-1	954	483	362	168	211	211	21.125311	10.442731	8.722144	3.823716	6.109193	5.312152	-1.26542452077879	0.00354802733028784	0.0436895684924953	down
maker-10712_pilon_pilon_pilon-augustus-gene-0.55-mRNA-1	792	576	445	267	191	326	0.997181	0.708949	0.609392	0.34609	0.315195	0.467934	-0.910574144863494	0.00357073354906731	0.0439036444917961	not
augustus-35422_pilon_pilon_pilon-processed-gene-0.12-mRNA-1	388	229	509	452	940	1102	4.864726	2.80413	6.947198	5.851832	15.458015	15.771744	1.44577030469997	0.00357533808534245	0.0439036444917961	up
maker-18482_pilon_pilon_pilon-augustus-gene-0.10-mRNA-1	778	506	415	169	164	305	21.707045	13.801582	12.590155	4.859814	5.998017	9.683249	-1.11034428574144	0.00357570717214722	0.0439036444917961	down
QX_newGene_2990	182	156	155	332	165	306	3.47127	2.911515	3.214091	6.560474	4.122687	6.685166	0.976500684951791	0.0036119204349757	0.0443057622675735	not
maker-27194_pilon_pilon_pilon-augustus-gene-0.33-mRNA-1	810	601	441	261	194	335	2.181762	1.581836	1.291859	0.724104	0.684126	1.027324	-0.927883204260866	0.00361595325883902	0.0443127452045846	not
maker-15428_pilon_pilon_pilon-augustus-gene-0.4-mRNA-1	786	1110	903	229	85	496	6.401847	8.835414	8.005288	1.924416	0.904606	4.60503	-1.55004405024791	0.00362308041922793	0.0443385372647833	down
augustus-10114_pilon_pilon_pilon-processed-gene-0.6-mRNA-1	915	876	752	1122	1051	999	11.589195	10.843342	10.366861	14.667199	17.450079	14.433235	0.638150197513812	0.00362498905572638	0.0443385372647833	not
augustus-3304_pilon_pilon_pilon-processed-gene-1.1-mRNA-1	121	57	92	27	12	27	0.771607	0.356432	0.635521	0.178367	0.097388	0.195468	-1.77308483429659	0.0036440762150596	0.0445025991403613	down
maker-2710_pilon_pilon_pilon-augustus-gene-0.13-mRNA-1	70014	40540	28519	106419	43146	107903	649.213379	367.437164	287.990295	1018.546082	524.61554	1141.352417	1.16674306175888	0.00364535906667959	0.0445025991403613	up
augustus-23102_pilon_pilon_pilon-processed-gene-0.7-mRNA-1	36	85	54	8	0	10	1.021855	2.363729	1.675102	0.229963	0.0	0.321713	-3.05289962451721	0.00365415472394926	0.0445588376813229	down
maker-59504_pilon_pilon_pilon-augustus-gene-0.21-mRNA-1	889	387	321	161	120	228	5.618123	2.388898	2.205015	1.04735	0.994207	1.641873	-1.3482300436943	0.0036587133320727	0.0445588376813229	down
maker-3980_pilon_pilon_pilon-augustus-gene-0.4-mRNA-1	50	119	82	303	248	97	0.595269	1.387489	1.060121	3.749796	3.896726	1.321797	1.70466526295995	0.00366041413186418	0.0445588376813229	up
maker-23534_pilon_pilon_pilon-augustus-gene-0.11-mRNA-1	282	226	166	373	263	350	5.546772	4.350282	3.541162	7.585513	6.770717	7.866049	0.855335923111673	0.00367196778379591	0.0446230868316356	not
maker-21392_pilon_pilon_pilon-augustus-gene-0.11-mRNA-1	671	263	208	92	104	126	3.256269	1.246468	1.097933	0.456667	0.659136	0.694455	-1.49302632371537	0.00367345305350044	0.0446230868316356	down
maker-25962_pilon_pilon_pilon-augustus-gene-0.10-mRNA-1	78	321	25	3	24	4	3.814958	15.386169	1.33791	0.110637	1.515656	0.206859	-3.25678148887436	0.00367615550418508	0.0446230868316356	down
QX_newGene_6317	1441	556	375	213	179	295	8.105848	3.165729	2.341289	1.2731819999999998	1.302544	1.9871150000000002	-1.46983944834277	0.00368312291473162	0.0446652839536269	down
QX_newGene_8917	393	205	150	93	64	81	1.62709	0.828375	0.673624	0.394283	0.346745	0.379163	-1.33818531752678	0.00369246387230451	0.04473615793775	down
maker-7914_pilon_pilon_pilon-augustus-gene-0.11-mRNA-1	102	46	54	8	0	13	0.211984	0.092327	0.122015	0.015736	0.0	0.030426	-3.04427787702965	0.00370759989193505	0.0448770416437248	down
maker-60324_pilon_pilon_pilon-augustus-gene-0.0-mRNA-1	270	444	248	83	127	121	11.365686	18.302349	11.352587	3.589344	7.007778	5.795488	-1.19116083215915	0.00371140188759958	0.0448806008978724	down
augustus-32362_pilon_pilon_pilon-processed-gene-0.8-mRNA-1	76	158	217	511	258	286	0.397572	0.803833	1.23668	2.758137	1.770607	1.706945	1.48081291874649	0.00371874524460322	0.0449269373554803	up
maker-13842_pilon_pilon_pilon-augustus-gene-0.12-mRNA-1	453	485	435	638	482	580	12.306177	12.872803	12.864366	17.891869	17.163473	17.992332	0.607974706660612	0.00373053136126719	0.0449987695762581	not
QX_newGene_6998	3009	2048	1463	964	914	955	6.855947	4.560625	3.631171	2.26755	2.728624	2.480312	-0.873203431268023	0.00373172538067922	0.0449987695762581	not
maker-24900_pilon_pilon_pilon-augustus-gene-0.19-mRNA-1	66	63	26	9	0	6	1.270162	1.184431	0.539979	0.161687	0.0	0.115484	-3.114526798829	0.00381168387111451	0.0459196642627486	down
augustus-2940_pilon_pilon_pilon-processed-gene-0.4-mRNA-1	358	433	956	2963	946	885	2.389758	2.823916	6.953463	20.433989	8.28319	6.745065	1.67562714059461	0.00381907090258127	0.0459653745321023	up
QX_newGene_9516	383	230	154	106	72	71	3.039178	1.784722	1.330362	0.863601	0.74767	0.639176	-1.30170530098645	0.00390792935527858	0.0469631829926679	down
maker-5312_pilon_pilon_pilon-augustus-gene-0.9-mRNA-1	6832	6052	4387	10209	6987	6437	59.629868	51.629192	41.695305	91.977638	79.975609	64.089584	0.768394127125031	0.00390931607684784	0.0469631829926679	not
augustus-43050_pilon_pilon_pilon-processed-gene-0.18-mRNA-1	234	210	101	43	0	13	2.886523	2.527365	1.348151	0.539443	0.0	0.172897	-3.05001000847693	0.00392128921351039	0.0470628275775347	down
maker-24694_pilon_pilon_pilon-augustus-gene-0.49-mRNA-1	456	801	758	1148	786	1212	2.215714	3.805012	4.014429	5.75973	5.010805	6.723358	0.92136357903974	0.00393174316913761	0.047144069452621	not
maker-1916_pilon_pilon_pilon-augustus-gene-2.27-mRNA-1	1481	1548	1324	783	690	931	1.014837	1.036762	0.987566	0.553631	0.619616	0.727648	-0.553136196285979	0.00397098869958766	0.0475700650023638	not
maker-5992_pilon_pilon_pilon-augustus-gene-0.8-mRNA-1	1733	1046	617	411	383	462	8.277824	4.880397	3.204827	2.022086	2.396721	2.51732	-1.10341813378864	0.00399595840440662	0.0477903011522095	down
maker-36616_pilon_pilon_pilon-augustus-gene-0.2-mRNA-1	3072	1408	1100	685	581	752	11.121452	4.980674	4.337906	2.558029	2.757821	3.105868	-1.14720275104385	0.00399684400757106	0.0477903011522095	down
maker-9744_pilon_pilon_pilon-augustus-gene-0.1-mRNA-1	1982	967	1353	639	298	705	136.132431	64.888931	101.213875	45.273552	26.848423	55.242107	-1.13073933275319	0.00406252054341194	0.0485302407398808	down
maker-60680_pilon_pilon_pilon-augustus-gene-0.23-mRNA-1	778	960	1093	1327	1141	1451	11.976711	14.442407	18.317518	21.089884	23.023523	25.482611	0.757357716116152	0.00409985629199741	0.0488296521924829	not
QX_newGene_10492	1556	0	106	0	0	0	28.715044	0.0	2.116811	0.0	0.0	0.0	-11.2142766980766	0.00410005107980646	0.0488296521924829	down
maker-59878_pilon_pilon_pilon-augustus-gene-0.3-mRNA-1	2635	2229	3006	6685	3792	2918	41.534752	34.341789	51.597221	108.762474	78.371994	52.463165	1.05019846888014	0.00410277294803562	0.0488296521924829	up
maker-256_pilon_pilon_pilon-augustus-gene-0.11-mRNA-1	672	403	394	244	161	212	10.527866	6.163435	6.71203	3.933521	3.303329	3.779867	-0.953487945489258	0.00410446221930308	0.0488296521924829	not
augustus-13848_pilon_pilon_pilon-processed-gene-0.10-mRNA-1	37	33	43	75	69	92	0.879946	0.773759	1.128822	1.880921	2.185516	2.5467	1.35244954030591	0.00410803716481051	0.0488296521924829	up
maker-4390_pilon_pilon_pilon-augustus-gene-0.43-mRNA-1	5129	3581	2727	1756	1275	2195	18.142662	12.382269	10.504933	6.41149	5.911867	8.854742	-0.83022273187648	0.00411048424349727	0.0488296521924829	not
QX_newGene_7896	269	142	94	31	44	7	11.914509	6.137655	4.497747	1.376477	2.505323	0.344263	-2.22262730053852	0.00412920836442889	0.0490065786776468	down
maker-41088_pilon_pilon_pilon-augustus-gene-0.8-mRNA-1	1004	524	461	277	245	207	5.247055	2.674988	2.623866	1.493295	1.679149	1.232315	-1.11865404117857	0.00413587875477142	0.0490402528160755	down
maker-93660_pilon_pilon_pilon-augustus-gene-0.2-mRNA-1	185	148	244	40	58	80	3.320895	2.606596	4.787916	0.732649	1.36933	1.628441	-1.40834198717443	0.00415000324302133	0.0491621680474211	down
QX_newGene_4938	333	96	203	0	21	38	1.320998	0.36973	0.873179	0.0	0.104181	0.167743	-3.10789800498992	0.00419947177275802	0.0497021663835949	down
maker-798_pilon_pilon_pilon-augustus-gene-0.32-mRNA-1	548	383	328	227	133	173	1.962326	1.340299	1.278437	0.836544	0.624288	0.704645	-0.94283891972479	0.00421097223770157	0.0497922170140055	not
maker-5926_pilon_pilon_pilon-augustus-gene-0.62-mRNA-1	191	143	91	47	39	54	9.053422	6.587015	4.657768	2.278124	2.382495	2.87189	-1.28499273473835	0.00424060240277882	0.0500962762152837	not
maker-5448_pilon_pilon_pilon-augustus-gene-3.61-mRNA-1	288	102	108	37	42	48	2.938496	1.014307	1.191875	0.386333	0.555629	0.552075	-1.64446536931694	0.0042831660142903	0.0505524224970757	not
maker-2340_pilon_pilon_pilon-augustus-gene-0.9-mRNA-1	518	667	359	1507	710	590	4.022149	5.067293	3.035385	12.095726	7.239693	5.235025	1.17138824513365	0.00431615149022004	0.0508947854063366	not
QX_newGene_3039	799	360	240	97	24	183	4.779868	2.110255	1.561461	0.592724	0.186788	1.266163	-1.94827125021362	0.00432908314083534	0.0509975773654804	not
augustus-25980_pilon_pilon_pilon-processed-gene-0.32-mRNA-1	51	47	11	199	94	63	0.967809	0.870877	0.211358	3.951287	2.370667	1.378184	2.04403007652364	0.00433284090951049	0.0509975773654804	not
QX_newGene_10431	273	510	277	876	1265	315	5.355514	9.689932	5.392563	17.071146	31.457748000000002	6.972618000000001	1.60637090805811	0.00434686680678426	0.0511156377996303	not
maker-83518_pilon_pilon_pilon-augustus-gene-0.2-mRNA-1	508	478	207	118	147	63	16.984734	15.625902	7.520775	4.062881	6.454699	2.3895	-1.47937865622045	0.00435313653782845	0.0511423589210075	not
QX_newGene_8327	138	82	64	25	13	34	1.597423	0.924721	0.802188	0.295099	0.184715	0.446294	-1.69548154574751	0.00442428557812533	0.0519305593454454	not
maker-28814_pilon_pilon_pilon-augustus-gene-0.17-mRNA-1	81	51	124	222	263	136	0.438263	0.270145	0.732775	1.244045	1.871146	0.84095	1.58661831251269	0.00443750637487417	0.0520379986802384	not
maker-1428_pilon_pilon_pilon-augustus-gene-0.23-mRNA-1	65	36	40	315	206	28	2.62333	1.416217	1.749568	13.302426	11.048911	1.265709	2.29310710660687	0.00444804637922852	0.0521138327617671	not
QX_newGene_8875	358	136	86	25	51	44	1.660091	0.617028	0.431579	0.117392	0.307455	0.231121	-1.90110912494194	0.00445859659998335	0.0521896476671427	not
QX_newGene_305	2115	687	1945	743	307	190	48.570049	15.405147	48.6521	17.603998	9.228256	4.963405	-1.67811826819787	0.00448552812994849	0.0524568984410977	not
augustus-26192_pilon_pilon_pilon-processed-gene-0.5-mRNA-1	581	295	583	861	665	995	14.957009	7.421338	16.333813	22.894468	22.463991	29.231037	1.05890302408578	0.00456662171357175	0.0533564915099881	not
maker-19546_pilon_pilon_pilon-augustus-gene-0.29-mRNA-1	840	491	316	218	137	240	18.59553	10.624286	7.611375	4.963059	3.968826	6.046152	-1.16494039708519	0.00457967407559988	0.0534601734700957	not
maker-11296_pilon_pilon_pilon-augustus-gene-2.44-mRNA-1	172	206	110	64	52	64	0.72669	0.849165	0.506413	0.278966	0.283565	0.305983	-1.11718733251796	0.00458454594111311	0.0534682595903383	not
QX_newGene_7064	438	262	155	85	99	77	6.224405	3.388122	2.4374070000000003	1.626389	1.879127	1.241136	-1.35740104368022	0.00458951347247269	0.0534774456892674	not
QX_newGene_5964	779	365	257	173	145	101	4.187174	1.915649	1.502787	0.955276	1.016497	0.614043	-1.39941976169002	0.00460549113436798	0.0536147894204767	not
maker-10896_pilon_pilon_pilon-augustus-gene-2.44-mRNA-1	306	104	92	27	49	19	1.353538	0.449211	0.443214	0.119421	0.282594	0.091742	-2.01102210429373	0.00461511049229359	0.0536363500960402	not
QX_newGene_11722	1567	919	541	374	300	441	6.967959	3.992613	2.618052	1.715723	1.748188	2.233335	-1.1209954948621	0.00461572779863532	0.0536363500960402	not
maker-41036_pilon_pilon_pilon-augustus-gene-0.21-mRNA-1	4199	4414	3123	1714	1319	2608	48.390926	49.729286	39.194088	20.391012	19.926666	34.286991	-0.763145799514198	0.00462128274897917	0.053652170136515	not
augustus-10932_pilon_pilon_pilon-processed-gene-1.16-mRNA-1	1744	1623	1030	725	625	816	8.935639	8.127135	5.744594	3.831358	4.19549	4.768576	-0.703134154049916	0.00462603825021919	0.0536586884617446	not
augustus-76372_pilon_pilon_pilon-processed-gene-0.1-mRNA-1	67	83	66	131	165	107	0.559609	0.684057	0.607106	1.141499	1.82486	1.025738	1.24352194069419	0.00463267635264329	0.0536870120069912	not
maker-7680_pilon_pilon_pilon-augustus-gene-3.5-mRNA-1	721	805	856	1173	809	1112	1.128163	1.230829	1.458211	1.894266	1.658931	1.983826	0.660621447271127	0.00464415743544317	0.0537713576733574	not
maker-6486_pilon_pilon_pilon-augustus-gene-0.23-mRNA-1	913	998	1016	2149	1913	941	5.901271	6.303024	7.153182	14.339247	16.217743	6.934678	1.09983874354579	0.00468380002300772	0.0541450631235965	not
maker-43012_pilon_pilon_pilon-augustus-gene-0.21-mRNA-1	303	154	105	24	40	71	1.692538	0.84	0.639658	0.136128	0.292665	0.451498	-1.73179837553409	0.00468489798951238	0.0541450631235965	not
QX_newGene_8166	40	40	55	143	49	151	0.450433	0.443331	0.674756	1.674467	0.718558	1.951405	1.57922269073914	0.00469428774082048	0.0541885401827633	not
augustus-5040_pilon_pilon_pilon-processed-gene-1.1-mRNA-1	1513	1937	1485	2296	1649	1982	11.463184	14.348362	12.255942	17.960169	16.386303	17.1346	0.566956624494393	0.00469713076932034	0.0541885401827633	not
maker-73610_pilon_pilon_pilon-augustus-gene-0.7-mRNA-1	136	133	112	52	36	57	2.008538	1.920656	1.807214	0.790079	0.700082	0.957745	-1.09971992127141	0.00471134930131836	0.0543036062712316	not
maker-3628_pilon_pilon_pilon-augustus-gene-0.63-mRNA-1	140	87	64	26	28	25	1.05817	0.642837	0.524408	0.197498	0.277809	0.215037	-1.54535632493994	0.00471595568335196	0.0543077740889334	not
augustus-71436_pilon_pilon_pilon-processed-gene-0.1-mRNA-1	1070	1364	1224	1787	1138	1838	19.505819	24.294741	24.293589	33.622772	27.194044	38.209812	0.662631425009562	0.00476137669949841	0.0547554558584991	not
augustus-17424_pilon_pilon_pilon-processed-gene-0.5-mRNA-1	104	110	77	38	28	21	1.744636	1.805179	1.39084	0.6442	0.60484	0.384081	-1.42068532791949	0.00476339083715097	0.0547554558584991	not
maker-3262_pilon_pilon_pilon-augustus-gene-3.18-mRNA-1	1521	827	668	322	323	504	45.031269	23.931314	21.537992	9.814369	12.520491	17.007113	-1.07818503200606	0.00478390101871923	0.0548970932586452	not
maker-1274_pilon_pilon_pilon-augustus-gene-0.16-mRNA-1	1060	593	356	307	179	134	3.133427	1.714303	1.145035	0.934394	0.692102	0.448774	-1.37012481007831	0.00478845480324621	0.0548970932586452	not
QX_newGene_4208	7156	5764	9197	22582	17258	6403	22.585402	17.783302	31.611315	73.570251	71.429184	23.05196	1.37008969856176	0.00479078888565796	0.0548970932586452	not
QX_newGene_8910	1765	2233	2182	2704	2818	2622	10.069942000000001	12.449788000000002	13.566757	15.844906000000002	21.058146	17.041553999999998	0.712301790478633	0.00479287581443698	0.0548970932586452	not
maker-546_pilon_pilon_pilon-augustus-gene-0.5-mRNA-1	968	4261	1654	193	487	895	2.97749	12.812613	5.538904	0.611349	1.961996	3.138166	-1.79065976028389	0.00480212018273969	0.0549073299053318	not
augustus-42900_pilon_pilon_pilon-processed-gene-0.8-mRNA-1	18	29	13	43	54	61	0.135179	0.213733	0.099028	0.335293	0.531158	0.519498	1.73730157549958	0.00480235283445883	0.0549073299053318	not
maker-32684_pilon_pilon_pilon-augustus-gene-0.35-mRNA-1	355	258	135	48	89	74	7.576297	5.371155	3.121356	1.046768	2.486051	1.789177	-1.45600866562014	0.00480840972347745	0.0549274946447951	not
maker-68268_pilon_pilon_pilon-augustus-gene-0.6-mRNA-1	1264	1038	1307	1604	1355	1762	24.903658	19.980093	28.027155	32.619625	34.99789	39.601021	0.676481838437581	0.00481948514378056	0.0550049000263411	not
maker-940_pilon_pilon_pilon-augustus-gene-0.38-mRNA-1	0	0	0	536	363	0	0.0	0.0	0.0	13.396241	11.540874	0.0	11.0092856783852	0.00483545898075614	0.0551380233509751	not
augustus-2050_pilon_pilon_pilon-processed-gene-1.1-mRNA-1	220	122	58	24	36	10	1.51572	0.815828	0.433494	0.165655	0.318268	0.077951	-2.11361127671156	0.00486107898933843	0.0553734288387535	not
maker-16654_pilon_pilon_pilon-augustus-gene-0.11-mRNA-1	2267	930	666	412	334	521	9.308321	3.732631	2.978761	1.742723	1.796481	2.440666	-1.29201116006941	0.00486475957595427	0.0553734288387535	not
augustus-15412_pilon_pilon_pilon-processed-gene-0.5-mRNA-1	764	505	382	260	197	245	11.657928	7.536151	6.347471	4.084628	3.925307	4.251948	-0.920685016229227	0.00489408591970517	0.055617129218944	not
maker-12974_pilon_pilon_pilon-augustus-gene-0.26-mRNA-1	508	319	289	187	129	131	4.65635	2.85552	2.88011	1.762953	1.552272	1.361939	-1.01078269436427	0.00489716802052556	0.055617129218944	not
augustus-27390_pilon_pilon_pilon-processed-gene-0.4-mRNA-1	1064	1691	1670	2068	1707	2922	35.61507	55.360031	60.898396	71.495407	74.958618	111.633522	0.877138963885069	0.00489921092932233	0.055617129218944	not
maker-26492_pilon_pilon_pilon-augustus-gene-0.38-mRNA-1	506	267	292	146	123	148	5.03025	2.594985	3.153845	1.494254	1.594941	1.668777	-1.04593352291743	0.00490637099696711	0.0556490341624089	not
maker-15024_pilon_pilon_pilon-augustus-gene-0.6-mRNA-1	2915	3941	3015	4135	3214	5568	43.268295	57.18478	48.73954	63.354069	62.562794	94.290604	0.680125097449106	0.00495441932883563	0.0561442346263269	not
maker-69314_pilon_pilon_pilon-augustus-gene-0.11-mRNA-1	274	408	146	56	96	90	2.768639	4.03886	1.60113	0.582789	1.269714	1.030855	-1.40454677424445	0.0049890970801356	0.0564871752595176	not
QX_newGene_923	619	218	292	158	55	25	1.518957	0.522122	0.780065	0.398691	0.174746	0.068816	-1.96073491430704	0.0050043368809998	0.0566096251596034	not
maker-19936_pilon_pilon_pilon-augustus-gene-1.44-mRNA-1	164	134	127	264	303	174	2.857977	2.278464	2.396845	4.751977	6.932225	3.458014	1.1446098829638	0.0050248910056145	0.0567919218426077	not
QX_newGene_8724	0	0	0	409	0	548	0.0	0.0	0.0	13.896646	0.0	20.570135	10.9573857051598	0.00503940265430714	0.0569056642181867	not
QX_newGene_1753	271	116	68	38	27	45	3.216599	1.338075	0.861239	0.455285	0.404618	0.604502	-1.73240434389572	0.0050964733716032	0.0574993653582815	not
maker-10126_pilon_pilon_pilon-augustus-gene-0.11-mRNA-1	584	1112	583	1271	913	1165	1.045382	1.947441	1.137185	2.351062	2.145768	2.381258	0.869510629419114	0.00510904206119097	0.057590382494165	not
maker-4022_pilon_pilon_pilon-augustus-gene-0.5-mRNA-1	0	0	0	384	445	0	0.0	0.0	0.0	3.600066	5.289079	0.0	10.9366433600388	0.00512306392019287	0.0576976054532989	not
maker-13314_pilon_pilon_pilon-augustus-gene-0.12-mRNA-1	457	233	170	95	56	122	4.390045	2.18319	1.777531	0.93705	0.695152	1.330926	-1.36175337544337	0.00515126686514296	0.0579642113215822	not
QX_newGene_2174	967	662	588	330	239	426	3.94402	2.641306	2.610591	1.387932	1.275794	1.980027	-0.862974695096843	0.00516181081892116	0.0579848103653828	not
QX_newGene_4823	193	470	434	1719	1249	239	2.175084	5.19677	5.340302	20.079571	18.541037	3.085346	1.87096786080332	0.00516216187323519	0.0579848103653828	not
maker-88752_pilon_pilon_pilon-augustus-gene-0.1-mRNA-1	297	1055	164	2004	1385	695	9.58181	33.268452	5.754332	66.784912	58.608448	25.574099	1.8067014720837	0.0051905780334829	0.0582269037706008	not
maker-20152_pilon_pilon_pilon-augustus-gene-0.3-mRNA-1	31633	38102	44501	60066	36844	65628	715.33667	842.225403	1095.959595	1402.071899	1092.556152	1692.990723	0.773170018709778	0.00519281672676688	0.0582269037706008	not
maker-38936_pilon_pilon_pilon-augustus-gene-0.2-mRNA-1	4906	1550	7004	1948	970	607	125.204391	38.644672	194.65181	51.299618	32.450714	17.662743	-1.68768412696588	0.0052331860986426	0.0586109708194556	not
QX_newGene_4960	240	97	22	6	0	22	4.921393	1.9228489999999998	0.492624	0.123376	0.0	0.505058	-3.42343951233921	0.00523895393862821	0.0586109708194556	not
maker-3872_pilon_pilon_pilon-augustus-gene-0.7-mRNA-1	556	118	164	74	40	82	10.023077	2.076481	3.210461	1.364465	0.943386	1.673729	-1.80889399946483	0.00524081214768307	0.0586109708194556	not
QX_newGene_10145	193	88	116	39	40	40	4.770247	2.121563	3.127215	0.979732	1.300844	1.117478	-1.4241260077929	0.00530698607370308	0.0592991963554211	not
QX_newGene_1484	788	418	314	164	188	184	12.756557	6.615711	5.526291	2.741299	3.980494	3.386289	-1.16405841762056	0.0053128106986632	0.0593124782536623	not
maker-11890_pilon_pilon_pilon-augustus-gene-4.30-mRNA-1	389	482	399	607	522	512	0.426995	0.516915	0.476606	0.68727	0.750969	0.641389	0.682524710324407	0.00532885120507377	0.0594396881584253	not
maker-9804_pilon_pilon_pilon-augustus-gene-0.45-mRNA-1	685	861	713	1383	1414	770	1.153382	1.415987	1.30646	2.404322	3.122983	1.478918	0.998255884817675	0.00535886185318602	0.0596949053122839	not
maker-6366_pilon_pilon_pilon-augustus-gene-0.8-mRNA-1	35	15	16	167	27	63	0.30179	0.122615	0.154234	1.521684	0.302652	0.633349	2.20716943702785	0.00536106348318073	0.0596949053122839	not
maker-11490_pilon_pilon_pilon-augustus-gene-0.10-mRNA-1	501	198	170	107	62	93	1.270069	0.489216	0.466957	0.278674	0.203418	0.268898	-1.42763606899099	0.00538230621382294	0.0597545833910522	not
maker-47752_pilon_pilon_pilon-augustus-gene-0.17-mRNA-1	352	159	146	54	63	83	1.525127	0.670073	0.688658	0.23886	0.356369	0.410053	-1.39296226422943	0.00538328501848312	0.0597545833910522	not
maker-15216_pilon_pilon_pilon-augustus-gene-0.3-mRNA-1	1982	3322	2429	1106	1261	897	18.404898	30.153496	24.570587	10.598341	15.355052	9.502794	-0.905932338267216	0.00538489221936252	0.0597545833910522	not
maker-12696_pilon_pilon_pilon-augustus-gene-0.17-mRNA-1	869	1460	1453	1541	1591	4845	5.012583	8.232724	9.127971	9.176453	12.031993	31.882753	1.33561468179636	0.00538510510003777	0.0597545833910522	not
QX_newGene_8593	48	75	51	0	8	0	1.087229	1.66475	1.257256	0.0	0.236545	0.0	-3.95298802251012	0.0054378828074098	0.0602879312287704	not
maker-55364_pilon_pilon_pilon-augustus-gene-0.7-mRNA-1	1758	660	453	389	229	235	52.037773	19.098083	14.601571	11.877249	8.862874	7.924597	-1.43085438924786	0.00545682740804847	0.0604455842931361	not
maker-2106_pilon_pilon_pilon-augustus-gene-5.19-mRNA-1	488	388	216	142	135	145	0.436454	0.339694	0.210611	0.131216	0.158018	0.148108	-1.03709039063115	0.00549161981491487	0.0607395888706724	not
augustus-6760_pilon_pilon_pilon-processed-gene-0.22-mRNA-1	48	19	28	74	57	114	0.845074	0.325359	0.5353	1.344694	1.312831	2.291624	1.6474970325781	0.00549286418034766	0.0607395888706724	not
maker-18360_pilon_pilon_pilon-augustus-gene-0.24-mRNA-1	3547	5996	3744	8932	6597	4738	31.215075	51.574043	35.874264	81.131348	76.122673	47.556297	0.934573055730491	0.00553016522285056	0.0610848560664456	not
maker-5836_pilon_pilon_pilon-augustus-gene-0.24-mRNA-1	4599	2284	1881	366	258	1575	47.48951	23.050508	21.146996	3.891648	3.480271	18.552441	-1.73706162460581	0.0055336367188534	0.0610848560664456	not
augustus-61226_pilon_pilon_pilon-processed-gene-0.0-mRNA-1	99	38	87	159	129	207	0.769092	0.283477	0.738369	1.277603	1.321331	1.83695	1.41489132785762	0.00556492628281287	0.0613390579487098	not
QX_newGene_465	255	97	51	28	31	12	7.127962	2.657448	1.547732	0.791682	1.135284	0.360216	-2.12628800221092	0.00556625342179553	0.0613390579487098	not
maker-78866_pilon_pilon_pilon-augustus-gene-0.4-mRNA-1	142	118	106	58	32	40	0.762083	0.620229	0.620166	0.319026	0.22538	0.245458	-1.20070654293431	0.00557283110769771	0.0613586929362173	not
QX_newGene_9977	967	276	281	124	160	112	5.849507	1.63218	1.848898	0.770166	1.267645	0.77094	-1.58680908030472	0.00559067567325084	0.0615022395215574	not
QX_newGene_6377	409	181	109	89	47	40	3.049337	1.320652	0.881542	0.678237	0.454573	0.33402	-1.66845349124206	0.00564618636786415	0.062059543290768	not
maker-22744_pilon_pilon_pilon-augustus-gene-0.17-mRNA-1	325	196	151	94	56	91	1.725174	1.017866	0.869616	0.510578	0.384984	0.550048	-1.18090957617751	0.00566189465692867	0.0621787813225283	not
maker-1634_pilon_pilon_pilon-augustus-gene-0.9-mRNA-1	25996	31467	36069	37950	36292	63679	324.017517	383.370117	489.590668	488.232208	593.156555	905.392273	0.838562627692161	0.00570958695550508	0.0626044307816469	not
maker-898_pilon_pilon_pilon-augustus-gene-6.21-mRNA-1	121	85	82	15	34	19	1.670564	1.139998	1.234938	0.212327	0.609705	0.294687	-1.71712635508002	0.00571420647097651	0.0626044307816469	not
maker-2614_pilon_pilon_pilon-augustus-gene-0.11-mRNA-1	7939	8173	7155	9752	6841	9283	133.380539	134.221115	130.906265	169.111694	150.713318	177.903336	0.448015412040743	0.00571715431667201	0.0626044307816469	not
maker-57170_pilon_pilon_pilon-augustus-gene-0.13-mRNA-1	282	194	182	78	90	85	3.409922	2.29576	2.40191	0.972084	1.429995	1.16818	-1.05227458055045	0.00572149459346849	0.0626044307816469	not
maker-40660_pilon_pilon_pilon-augustus-gene-0.42-mRNA-1	1185	2674	1790	3108	2338	3142	9.841131	21.716906	16.193911	26.654528	25.469431	29.782341	0.905704001409526	0.00573260912201157	0.0626044307816469	not
maker-6028_pilon_pilon_pilon-augustus-gene-0.20-mRNA-1	1486	1807	1818	3054	2914	1779	13.136809	15.614186	17.502295	27.872475	33.78772	17.940577	0.923392834493885	0.00573320601389874	0.0626044307816469	not
maker-23642_pilon_pilon_pilon-augustus-gene-0.19-mRNA-1	1543	2284	1363	990	739	673	12.015639	17.389595	11.559328	7.957998	7.541621	5.976771	-0.78903874568584	0.005734906430834	0.0626044307816469	not
maker-9690_pilon_pilon_pilon-augustus-gene-0.9-mRNA-1	345	226	330	406	554	496	9.920026	6.351562	10.33268	12.052885	20.920469	16.28653	1.01049454726939	0.00578218656176523	0.0630667475458008	not
QX_newGene_10934	210	59	57	0	3	23	4.629762	1.268287	1.359679	0.0	0.058083	0.564227	-3.38039278806267	0.00581007561150237	0.0633169568769688	not
augustus-98214_pilon_pilon_pilon-processed-gene-0.4-mRNA-1	843	503	456	258	212	305	10.426714	6.077202	6.140594	3.295423	3.435368	4.300504	-0.911946312592663	0.00583814325584832	0.0635686849492114	not
maker-56350_pilon_pilon_pilon-augustus-gene-0.7-mRNA-1	44	67	35	161	110	63	0.5157	0.780211	0.453398	1.98259	1.723969	0.859215	1.52714173959755	0.00585108389010957	0.063607515023594	not
QX_newGene_5550	4444	2685	1954	72	0	0	14.428657	8.51864	6.906689	0.240276	0.0	0.0	-6.76374296220806	0.00585278820909672	0.063607515023594	not
QX_newGene_3709	346	116	126	66	49	32	3.271866	1.06716	1.294131	0.642507	0.606894	0.340865	-1.67207757885345	0.00585662440970719	0.063607515023594	not
maker-29850_pilon_pilon_pilon-augustus-gene-0.7-mRNA-1	455	466	432	117	130	273	1.160157	1.161336	1.199447	0.305544	0.431809	0.793531	-1.09154234385171	0.00587570197940698	0.0637605861955326	not
maker-33826_pilon_pilon_pilon-augustus-gene-0.15-mRNA-1	333	171	166	76	72	88	1.267892	0.637235	0.685521	0.295339	0.35839	0.38035	-1.19016471339778	0.00588540312191688	0.0638117352049191	not
QX_newGene_1485	12405	11642	10081	13133	10787	13356	58.422253	53.589817	51.702404	63.840908	66.612511	71.750374	0.432557333234301	0.00590182031617123	0.0639355538739159	not
maker-11516_pilon_pilon_pilon-augustus-gene-0.11-mRNA-1	174	216	240	569	318	251	1.236343	1.504216	1.858878	4.188058	2.973812	2.036759	1.1383949944975	0.00591841644467117	0.0640610998249771	not
maker-12154_pilon_pilon_pilon-augustus-gene-0.16-mRNA-1	20908	6270	12652	33310	36492	15252	171.338272	50.220551	112.914261	281.757507	392.152069	142.57695	1.43396378016584	0.00593401643537916	0.0641756604177861	not
maker-26504_pilon_pilon_pilon-augustus-gene-0.50-mRNA-1	350	470	134	120	58	114	2.932302	3.851202	1.222254	1.032201	0.633877	1.083974	-1.3947751739505	0.00596496925655002	0.0644559262401191	not
QX_newGene_2454	357	945	281	162	127	209	28.650143	74.216629	24.550097	13.433058	13.358943	19.080944	-1.33884132057232	0.0059716724821956	0.0644739052634687	not
maker-15420_pilon_pilon_pilon-augustus-gene-0.5-mRNA-1	84	105	88	105	193	236	1.183562	1.451123	1.360589	1.539211	3.597427	3.816432	1.27373964072922	0.00598639196800208	0.0645263828809938	not
maker-5592_pilon_pilon_pilon-augustus-gene-0.26-mRNA-1	629	1584	741	374	242	480	3.086961	7.595022	3.958471	1.889668	1.55407	2.682111	-1.13025873201242	0.00598662001561198	0.0645263828809938	not
maker-8374_pilon_pilon_pilon-augustus-gene-0.13-mRNA-1	444	68	182	2841	158	407	9.472555	1.410935	4.21214	62.614933	4.412843	9.906401	2.50790336717454	0.00600671067562199	0.0646884312995857	not
maker-7792_pilon_pilon_pilon-augustus-gene-0.43-mRNA-1	595	622	0	0	0	0	18.002409	18.382286	0.0	0.0	0.0	0.0	-10.7262174996536	0.00604387419426668	0.0650031832594205	not
QX_newGene_7466	22	54	43	120	57	111	0.27525	0.795974	0.713157	2.040582	1.050919	1.769721	1.54307561811544	0.0060460988024629	0.0650031832594205	not
augustus-34092_pilon_pilon_pilon-processed-gene-0.17-mRNA-1	392	384	334	466	418	479	5.006956	4.788845	4.640658	6.147645	7.007128	6.979818	0.606127358897348	0.00606280198893234	0.0651280341279599	not
maker-41064_pilon_pilon_pilon-augustus-gene-0.3-mRNA-1	507	397	179	115	130	120	2.881958	2.207785	1.108071	0.67329	0.96702	0.776283	-1.21548967888831	0.00608039459708177	0.0652622218750538	not
maker-4624_pilon_pilon_pilon-augustus-gene-1.25-mRNA-1	154	82	99	46	27	26	4.712735	2.465662	3.316491	1.45446	1.067405	0.883113	-1.46321768259768	0.0061050745274726	0.0654721906994841	not
augustus-36428_pilon_pilon_pilon-processed-gene-0.16-mRNA-1	417	663	652	867	720	903	2.896772	4.510291	4.936909	6.22318	6.564886	7.162796	0.815166619654872	0.00613086366276302	0.0656936932172446	not
augustus-10550_pilon_pilon_pilon-processed-gene-3.2-mRNA-1	2879	2765	2387	3986	2476	3163	18.906445	17.748156	17.068001	27.021517	21.317213	23.6947	0.555097426644521	0.00617851966909815	0.0661489377794492	not
maker-33044_pilon_pilon_pilon-augustus-gene-0.21-mRNA-1	491	0	592	0	0	0	11.091743	0.0	14.57312	0.0	0.0	0.0	-10.6915690003384	0.00620929575870291	0.0664228511177634	not
maker-21612_pilon_pilon_pilon-augustus-gene-0.29-mRNA-1	771	285	368	109	114	226	2.927726	1.056775	1.518793	0.424534	0.567359	0.976918	-1.37092097534036	0.00623357786781896	0.0665860402507378	not
QX_newGene_5543	28	14	16	60	32	69	0.490862	0.238401	0.308041	1.09034	0.734387	1.374137	1.74785991767887	0.00623495984214349	0.0665860402507378	not
maker-37142_pilon_pilon_pilon-augustus-gene-0.3-mRNA-1	625	357	256	176	144	129	2.837774	1.582935	1.265392	0.82389	0.857277	0.664521	-1.13308058599888	0.00624043738406659	0.0665889540381551	not
augustus-15594_pilon_pilon_pilon-processed-gene-0.2-mRNA-1	663	605	483	337	202	333	12.377954	11.040603	9.810373	6.487809	4.942667	7.081709	-0.715314596376841	0.00627403071200459	0.0668916241078223	not
maker-10878_pilon_pilon_pilon-augustus-gene-0.74-mRNA-1	447	491	371	566	556	533	4.086878	4.388815	3.690958	5.335632	6.667498	5.552691	0.662614069210407	0.00628192092712531	0.0669199803011167	not
maker-600_pilon_pilon_pilon-augustus-gene-1.24-mRNA-1	24	37	44	122	115	46	0.403758	0.602937	0.803199	2.141872	2.560151	0.879749	1.75210925093646	0.00629605421911156	0.0670142103482623	not
augustus-3628_pilon_pilon_pilon-processed-gene-0.25-mRNA-1	132	66	49	25	18	15	1.817549	0.890917	0.736418	0.356991	0.311148	0.22665	-1.76447393710226	0.00630124238306703	0.0670142103482623	not
maker-36244_pilon_pilon_pilon-augustus-gene-0.10-mRNA-1	635	534	0	0	0	0	2.740791	2.253062	0.0	0.0	0.0	0.0	-10.6708870064188	0.00630997008498376	0.0670512934113639	not
maker-54576_pilon_pilon_pilon-augustus-gene-0.9-mRNA-1	463	392	264	136	151	62	3.278277	2.712641	2.031315	0.989928	1.39576	0.49946	-1.31756498702297	0.00632734113894801	0.0671800850885484	not
QX_newGene_6121	833	989	835	1053	921	1147	3.207269	3.724792	3.504625	4.187226	4.654024	5.040446	0.537164204286628	0.00638446226555172	0.067700165242938	not
QX_newGene_5903	794	337	242	148	122	172	4.282379	1.777226	1.41911	0.820048	0.86003	1.053275	-1.31536487702682	0.00638690788246257	0.067700165242938	not
maker-2006_pilon_pilon_pilon-augustus-gene-0.15-mRNA-1	1207	457	313	206	159	242	14.117774	5.220527	3.985537	2.484082	2.426781	3.224593	-1.38546858075719	0.00639449359256455	0.0677244627676083	not
QX_newGene_7204	1005	0	107	0	0	0	13.299353	0.0	1.529119	0.0	0.0	0.0	-10.6411202672408	0.0064574468145088	0.0683346356863735	not
QX_newGene_11956	560	130	159	0	12	0	7.500197	1.694586	2.319562	0.0	0.203814	0.0	-5.61519443918839	0.00647524708955907	0.0684663729453048	not
maker-6142_pilon_pilon_pilon-augustus-gene-0.18-mRNA-1	430	770	639	781	769	1520	3.420451	5.990531	5.535491	6.415653	8.026758	13.805169	1.02489806396295	0.00650178702197699	0.0686902255649659	not
maker-9600_pilon_pilon_pilon-augustus-gene-1.13-mRNA-1	2635	3129	2571	3350	2764	3240	11.525618	13.380351	12.247067	15.127766	15.852814	16.167006	0.472756516348685	0.00651179568476217	0.0687392029627452	not
augustus-3872_pilon_pilon_pilon-processed-gene-0.2-mRNA-1	142	40	51	20	14	8	1.382622	0.374829	0.537968	0.194817	0.174955	0.087161	-2.14752996253115	0.00652431146645078	0.0688145432001412	not
maker-13556_pilon_pilon_pilon-augustus-gene-0.63-mRNA-1	633	184	157	111	55	87	17.19582	4.88975	4.647748	3.092746	1.956443	2.668994	-1.64426704727341	0.00653741842126269	0.0688959895235872	not
QX_newGene_7513	742	351	249	163	145	142	3.38995	1.565539	1.235764	0.766504	0.868874	0.738532	-1.24253859443055	0.00656217733669761	0.0690854150499477	not
augustus-51088_pilon_pilon_pilon-processed-gene-0.5-mRNA-1	210	89	55	21	33	20	4.804688	1.985979	1.366254	0.491429	0.974319	0.504089	-1.88286005359409	0.00656619233240085	0.0690854150499477	not
maker-29768_pilon_pilon_pilon-augustus-gene-0.28-mRNA-1	73	89	78	24	10	32	2.624876	3.098292	3.044561	0.890585	0.446526	1.278576	-1.60100387874665	0.00660139733733513	0.0693987490007113	not
maker-94018_pilon_pilon_pilon-augustus-gene-0.2-mRNA-1	892	163	95	28	96	44	36.194492	6.44905	4.15772	1.161745	5.078312	2.007692	-2.34520772626449	0.00661580419300797	0.0694931025002824	not
maker-1184_pilon_pilon_pilon-augustus-gene-1.10-mRNA-1	650	492	533	840	595	729	1.312031	0.969364	1.171707	1.749109	1.575028	1.677416	0.663318859618355	0.00667465908323164	0.0700538050130152	not
augustus-5354_pilon_pilon_pilon-processed-gene-0.8-mRNA-1	10565	7355	5747	2730	2969	4761	208.160126	141.659836	123.303856	55.522015	76.694313	107.006424	-0.865376292709591	0.0066857746540838	0.0701129515773345	not
maker-464_pilon_pilon_pilon-augustus-gene-0.28-mRNA-1	8289	12689	3721	3662	2541	3201	51.355633	76.845894	25.104387	23.415138	20.644176	22.622789	-1.05694539374801	0.00673516389897577	0.0705730441633874	not
QX_newGene_10513	885	563	591	286	296	345	6.576202	4.090015	4.780653	2.191262	2.88323	2.923459	-0.824151898084026	0.00674317598268114	0.0705991763685945	not
augustus-5452_pilon_pilon_pilon-processed-gene-0.11-mRNA-1	102	61	54	9	8	28	1.368507	0.789194	0.781562	0.119239	0.136451	0.41801	-1.99040200747202	0.00676811507370769	0.0708023419893836	not
augustus-17114_pilon_pilon_pilon-processed-gene-0.11-mRNA-1	851	546	399	281	234	226	3.813781	2.39208	1.946846	1.298882	1.373844	1.153211	-0.950844685445868	0.00679478501301263	0.0710232675298068	not
maker-81576_pilon_pilon_pilon-augustus-gene-0.28-mRNA-1	44	153	65	297	196	129	0.199809	0.684055	0.323636	1.40343	1.179054	0.671822	1.58119578599566	0.00682681452106372	0.0712998081489708	not
maker-21138_pilon_pilon_pilon-augustus-gene-0.7-mRNA-1	927	1938	1292	4	199	30	2.430621	4.96927	3.689488	0.00881	0.683703	0.088261	-3.66702795709845	0.00683405512987599	0.0713172115266178	not
QX_newGene_4489	334	189	208	115	77	96	1.56867	0.869078	1.061537	0.556063	0.472517	0.513242	-1.04740254617941	0.00683988582326293	0.0713198852671768	not
QX_newGene_5608	1400	477	321	273	168	196	21.977211	7.313691	5.482758	4.420726	3.457755	3.506871	-1.46654521500113	0.00692941857621109	0.0721946101498735	not
augustus-4398_pilon_pilon_pilon-processed-gene-1.0-mRNA-1	1986	3587	1947	1187	917	1390	29.728106	52.480278	31.736567	18.33285	17.983742	23.724621	-0.796004839942532	0.00695908518113979	0.0724219340337549	not
augustus-24538_pilon_pilon_pilon-processed-gene-0.29-mRNA-1	0	10	23	94	41	101	0.0	0.07421	0.203623	0.791057	0.43174	0.935597	3.03134897483629	0.00696255892305132	0.0724219340337549	not
augustus-52228_pilon_pilon_pilon-processed-gene-0.7-mRNA-1	506	626	575	734	667	732	1.554022	1.878332	1.92084	2.325351	2.684897	2.561795	0.627654525919722	0.00697996025118793	0.0725439573141335	not
maker-15030_pilon_pilon_pilon-augustus-gene-3.18-mRNA-1	357	285	498	1254	460	547	3.665775	2.859468	5.576932	13.306678	6.196392	6.40942	1.23136987279064	0.00715242963979905	0.0742761240353807	not
QX_newGene_10436	72	12	14	275	102	46	1.567356	0.241283	0.323665	6.237504	2.933689	1.13902	2.41672087231161	0.00718066897239349	0.0744530750673725	not
maker-36996_pilon_pilon_pilon-augustus-gene-0.12-mRNA-1	1458	1372	1592	1905	1458	2400	19.095394	17.563351	22.714315	25.755245	25.03665	35.87196	0.660891323253526	0.00718110791254788	0.0744530750673725	not
maker-8164_pilon_pilon_pilon-augustus-gene-1.13-mRNA-1	636	625	1059	2349	3063	507	35.108017	33.75462	63.670147	133.93512	221.910202	31.937037	1.69795837755346	0.00719010588794043	0.0744860038302104	not
maker-30796_pilon_pilon_pilon-augustus-gene-0.12-mRNA-1	1468	1552	1164	833	650	895	20.008553	20.684322	17.284914	11.713735	11.620933	13.915952	-0.510490521411819	0.00723887188024258	0.0749305233299544	not
maker-6420_pilon_pilon_pilon-augustus-gene-2.17-mRNA-1	143	88	59	31	26	14	1.324441	0.792531	0.595802	0.296705	0.304307	0.142445	-1.68701212149179	0.00725282183550308	0.0749334417577254	not
maker-5894_pilon_pilon_pilon-augustus-gene-0.35-mRNA-1	1139	1466	2081	2676	2149	2329	12.524323	15.76396	24.935671	30.393415	31.004128	29.230942	0.888935531396297	0.00725659840775935	0.0749334417577254	not
maker-25732_pilon_pilon_pilon-augustus-gene-0.23-mRNA-1	1511	1655	1494	961	767	706	15.876198	16.995649	17.0973	10.422297	10.557415	8.454841	-0.627596856408874	0.00725672458479144	0.0749334417577254	not
maker-82820_pilon_pilon_pilon-augustus-gene-0.1-mRNA-1	1366	139	184	131	95	78	26.424343	2.611093	3.858639	2.615341	2.397663	1.699962	-2.13626824769292	0.00731175537321892	0.0754408050362604	not
QX_newGene_10193	379	233	185	105	73	128	12.685233	7.611581	6.73961	3.627227	3.177273	4.875293	-1.08204598771307	0.00732230140739005	0.0754544194398556	not
maker-7034_pilon_pilon_pilon-augustus-gene-2.14-mRNA-1	478	469	567	773	599	650	5.826601	5.595403	7.529397	9.730819	9.586563	9.045633	0.708356216667635	0.00732487016916529	0.0754544194398556	not
QX_newGene_1259	1210	523	355	242	135	301	8.927909	3.767915	2.853997	1.839671	1.301839	2.530992	-1.32754075062883	0.00733783276751359	0.0755271379143756	not
QX_newGene_6827	243	315	234	318	366	403	7.764843	9.857634	8.13043	10.502223	15.354419	14.718795	0.780073108359027	0.0073663220982594	0.0757594251809733	not
maker-64038_pilon_pilon_pilon-augustus-gene-0.4-mRNA-1	331	289	305	161	137	133	3.07991	2.625427	3.093494	1.547454	1.666365	1.407357	-0.79582736254237	0.00744362727922665	0.0764929858718279	not
augustus-15646_pilon_pilon_pilon-processed-gene-0.1-mRNA-1	1565	1521	707	1026	2148	5382	2.967688	2.819992	1.459576	2.008653	5.343139	11.64581	1.4908625718617	0.00750050294036694	0.0769797860882974	not
QX_newGene_4605	516	8	676	8	72	5	9.468837	0.14329	13.499902	0.14626	1.710806	0.090172	-3.40556368824633	0.00750303214413841	0.0769797860882974	not
augustus-1628_pilon_pilon_pilon-processed-gene-0.1-mRNA-1	670	262	286	50	162	71	8.769269	3.349947	4.077704	0.666379	2.766779	1.049172	-1.70284427840711	0.00753634384716358	0.0772596019075407	not
maker-54978_pilon_pilon_pilon-augustus-gene-0.13-mRNA-1	80	85	84	149	86	289	1.29063	1.347702	1.481686	2.484304	1.830989	5.346403	1.32872215513367	0.00758742066527994	0.0777209447490725	not
maker-774_pilon_pilon_pilon-augustus-gene-1.21-mRNA-1	584	258	246	130	133	99	3.353909	1.44951	1.534855	0.76762	0.997715	0.648296	-1.24853389026099	0.00765343086833239	0.0782948533599717	not
augustus-23552_pilon_pilon_pilon-processed-gene-0.5-mRNA-1	132	83	78	15	23	40	5.740996	3.507033	3.688127	0.643465	1.286765	1.951796	-1.59953408715652	0.00765568716221077	0.0782948533599717	not
augustus-21048_pilon_pilon_pilon-processed-gene-0.27-mRNA-1	341	312	152	122	76	42	2.325402	2.081009	1.130839	0.855597	0.675077	0.320562	-1.40915782009008	0.00766501721754359	0.0783276599690517	not
QX_newGene_6142	1626	946	571	416	279	510	4.545152	2.584039	1.737253	1.199043	1.022491	1.623893	-1.07676875165995	0.00775965888937755	0.0792091852719273	not
maker-24350_pilon_pilon_pilon-augustus-gene-0.26-mRNA-1	520	304	275	184	111	157	0.72964	0.415879	0.419492	0.266286	0.203958	0.250244	-0.985136743184947	0.00776366408714998	0.0792091852719273	not
maker-7866_pilon_pilon_pilon-augustus-gene-0.16-mRNA-1	66	92	6	7	0	0	1.508657	2.052062	0.137612	0.165251	0.0	0.0	-4.2623797892825	0.00778267940979649	0.0793399206126983	not
QX_newGene_5093	274	92	75	31	30	47	3.067743	1.004364	0.914683	0.357543	0.43227	0.598595	-1.70985593611293	0.00781072725016784	0.079551302694872	not
QX_newGene_11945	1505	1161	1966	3658	2112	1885	5.413624	4.083495	7.705772	13.589767	9.96735	7.735839	0.995522221136493	0.00781585020223965	0.079551302694872	not
maker-7680_pilon_pilon_pilon-augustus-gene-1.4-mRNA-1	789	679	909	1146	1169	1002	8.498332	7.153343	10.667833	12.747031	16.523115	12.323096	0.787787995662551	0.00782732734817475	0.0796047902166517	not
QX_newGene_2618	168	242	189	263	235	422	1.515168	2.133053	1.85425	2.451078	2.787326	4.357157	0.91221409312197	0.0078916271133983	0.0801949779895296	not
maker-4672_pilon_pilon_pilon-augustus-gene-0.38-mRNA-1	230	235	116	90	50	75	15.590274	15.540973	8.545108	6.276272	4.384091	5.800169	-1.12544696535283	0.00790059904670896	0.0802224319076146	not
maker-57262_pilon_pilon_pilon-augustus-gene-0.7-mRNA-1	630	590	368	208	253	219	3.273035	2.996052	2.078351	1.114938	1.723244	1.297964	-0.877865250186944	0.00791228193733749	0.0802773474276732	not
maker-3924_pilon_pilon_pilon-augustus-gene-2.18-mRNA-1	3073	2675	2205	4146	2670	3006	70.069405	59.620239	54.757217	97.586914	79.848228	78.195297	0.606958304765911	0.00793248636589222	0.0804010551127355	not
augustus-5268_pilon_pilon_pilon-processed-gene-0.3-mRNA-1	93	98	100	161	168	135	1.919478	1.969637	2.240021	3.449355	4.551719	3.181418	0.992612157320914	0.0079370433490218	0.0804010551127355	not
maker-61510_pilon_pilon_pilon-augustus-gene-0.3-mRNA-1	880	557	441	339	224	217	5.683957	3.519304	3.102516	2.257292	1.89885	1.596044	-0.953570638388929	0.00802110515526282	0.0811883064528738	not
maker-74928_pilon_pilon_pilon-augustus-gene-0.15-mRNA-1	49	84	103	136	192	149	0.108725	0.182369	0.249797	0.313315	0.561736	0.37867	1.33241374756694	0.0080657051731097	0.0815752031500123	not
maker-1546_pilon_pilon_pilon-augustus-gene-0.18-mRNA-1	350	173	213	76	82	111	1.240259	0.598287	0.819553	0.275154	0.381218	0.446273	-1.14575336964921	0.00813895545249255	0.0822510237434358	not
maker-56662_pilon_pilon_pilon-augustus-gene-0.7-mRNA-1	524	138	181	70	82	76	21.566998	5.53865	8.126085	2.965216	4.421917	3.573629	-1.55101259767687	0.0081542945257631	0.0823409977605471	not
maker-33666_pilon_pilon_pilon-augustus-gene-0.5-mRNA-1	453	163	86	47	64	53	4.886367	1.721209	1.00309	0.523321	0.90288	0.64968	-1.73103930749017	0.00820603761950826	0.0827981429842182	not
maker-34230_pilon_pilon_pilon-augustus-gene-0.8-mRNA-1	1104	1107	825	651	459	544	26.409332	25.867495	21.480747	16.05418	14.399175	14.829202	-0.569333134930954	0.00826141367347352	0.083242246299229	not
augustus-2602_pilon_pilon_pilon-processed-gene-1.10-mRNA-1	706	779	674	219	267	452	4.550032	4.906552	4.728372	1.451311	2.25135	3.323752	-0.901174545627262	0.0082630649366907	0.083242246299229	not
maker-17794_pilon_pilon_pilon-augustus-gene-1.34-mRNA-1	265	106	39	25	32	22	3.485312	1.361063	0.552631	0.336469	0.538012	0.322458	-1.99905576499278	0.0082773527481258	0.0832685686832517	not
QX_newGene_9862	0	0	0	539	60	0	0.0	0.0	0.0	7.840435	1.058625	0.0	10.3170056436297	0.0082786946510158	0.0832685686832517	not
maker-11628_pilon_pilon_pilon-augustus-gene-0.41-mRNA-1	1426	859	799	426	394	574	30.808943	18.13409	18.786324	9.500525	11.154225	14.144545	-0.838321013678331	0.00831994343590557	0.0836177190251185	not
QX_newGene_11061	682	258	147	123	72	19	17.821102	6.592576	4.179561	3.312796	2.461081	0.559493	-1.9973203046469	0.00835219882265179	0.0838760060730039	not
QX_newGene_5704	0	8	21	336	46	4	0.0	0.020663	0.057591	0.915905	0.158094	0.010811	3.89813706576335	0.00837001939183976	0.0839568829176295	not
maker-3854_pilon_pilon_pilon-augustus-gene-0.21-mRNA-1	366	165	116	65	57	77	8.513498	3.751912	2.91893	1.544183	1.714034	2.028856	-1.37810246169195	0.00837337678621973	0.0839568829176295	not
maker-18360_pilon_pilon_pilon-augustus-gene-0.29-mRNA-1	9776	11334	13124	30162	19807	10048	90.803299	102.901337	132.750443	289.175812	241.25322	106.467583	1.11092290762883	0.00838719602023532	0.0840287586679634	not
QX_newGene_610	686	210	0	0	0	0	11.144025	3.332933	0.0	0.0	0.0	0.0	-10.2982921108468	0.00839368091118158	0.0840287586679634	not
maker-8228_pilon_pilon_pilon-augustus-gene-3.12-mRNA-1	130	46	55	8	10	27	1.225299	0.418121	0.556164	0.072981	0.120316	0.285529	-2.06984288534671	0.00842257490464976	0.084252090172079	not
QX_newGene_4925	654	160	113	74	0	14	6.721498	1.600455	1.262311	0.777327	0.0	0.162463	-3.16574231669325	0.00844524126916701	0.0844128256232209	not
augustus-24236_pilon_pilon_pilon-processed-gene-0.6-mRNA-1	537	297	197	106	128	120	12.722284	6.870746	5.067207	2.576434	3.954377	3.235115	-1.1957123569903	0.0084670725202583	0.0845649694177867	not
augustus-48954_pilon_pilon_pilon-processed-gene-0.6-mRNA-1	368	169	143	94	56	76	3.237887	1.448676	1.370047	0.851509	0.637027	0.75488	-1.28524122401199	0.00848230855815016	0.0846510574828184	not
QX_newGene_1085	197	50	63	23	22	23	3.362708	0.822127	1.162142	0.393972	0.485222	0.434097	-1.8638264585798	0.00850114671621924	0.0847729314788066	not
augustus-34216_pilon_pilon_pilon-processed-gene-0.19-mRNA-1	411	276	139	93	61	124	1.613064	1.058246	0.59479	0.374653	0.312542	0.552505	-1.26388441642105	0.00855033111213323	0.08510913339651	not
maker-19948_pilon_pilon_pilon-augustus-gene-0.16-mRNA-1	359	338	405	521	403	529	7.328578	6.753156	9.012345	10.996532	10.796848	12.337861	0.685062851681416	0.00855675259682876	0.08510913339651	not
maker-49408_pilon_pilon_pilon-augustus-gene-0.15-mRNA-1	129	45	61	17	20	18	1.24836	0.423043	0.636747	0.160934	0.246196	0.196236	-1.76896400160591	0.00856745388736427	0.08510913339651	not
maker-31844_pilon_pilon_pilon-augustus-gene-0.7-mRNA-1	848	1323	1440	3144	1816	1288	6.48892	9.895747	12.000052	24.839746	18.226795	11.247695	1.07720117511657	0.00856956810257738	0.08510913339651	not
maker-13568_pilon_pilon_pilon-augustus-gene-0.10-mRNA-1	674	1154	1126	1566	1042	1792	7.776474	13.025865	14.152839	18.669874	15.777914	23.59897	0.847538508885552	0.00857041128795067	0.08510913339651	not
QX_newGene_10665	795	0	67	0	0	0	25.135698	0.0	2.2787919999999997	0.0	0.0	0.0	-10.2699753824334	0.00857477512491022	0.08510913339651	not
maker-103830_pilon_pilon_pilon-augustus-gene-0.2-mRNA-1	139	237	235	478	489	213	0.899776	1.505447	1.659565	3.208361	4.167596	1.577618	1.28152224651497	0.00862398802544417	0.0855312424787076	not
maker-8244_pilon_pilon_pilon-augustus-gene-0.15-mRNA-1	572	554	431	211	234	305	2.055436	1.945752	1.684464	0.781404	1.103158	1.248773	-0.737060013389335	0.00866222426497298	0.0858439173091125	not
maker-5070_pilon_pilon_pilon-augustus-gene-3.40-mRNA-1	1418	1365	1335	1919	1741	1477	2.389865	2.249811	2.451871	3.339245	3.849486	2.841257	0.634842303808491	0.00867596806534819	0.0859135723127436	not
maker-20626_pilon_pilon_pilon-augustus-gene-0.24-mRNA-1	407	321	294	199	115	165	0.804716	0.620857	0.632382	0.406002	0.297444	0.371362	-0.8035455171733	0.00875734512515674	0.0866523383845749	not
augustus-3052_pilon_pilon_pilon-processed-gene-0.5-mRNA-1	64132	82293	56020	34203	36198	37785	170.750092	214.165833	162.434021	93.994469	126.377205	114.757805	-0.576279625655927	0.00877024713896416	0.0867129380957554	not
maker-20302_pilon_pilon_pilon-augustus-gene-3.40-mRNA-1	1633	1813	1890	2800	2607	1878	24.506208	26.600723	30.894985	43.373726	51.315773	32.157299	0.766002044777419	0.00879127428169619	0.086853716725885	not
maker-15194_pilon_pilon_pilon-augustus-gene-0.17-mRNA-1	320	464	476	1510	814	344	1.829808	2.592167	2.964062	8.914133	6.103194	2.239443	1.37762213680974	0.00887166366590511	0.0875802970228318	not
QX_newGene_597	1593	1695	1292	2094	1399	1786	20.870302	21.70557	18.434343	28.317783	24.032673	26.683828	0.505744408008032	0.00887851005470268	0.0875803065843223	not
maker-12746_pilon_pilon_pilon-augustus-gene-3.30-mRNA-1	663	1128	809	2676	3045	477	6.372609	10.602623	8.468559	26.573776	38.416996	5.22755	1.62763646555281	0.00889739562343631	0.0876989827474916	not
maker-12918_pilon_pilon_pilon-augustus-gene-0.3-mRNA-1	420	130	133	94	42	36	5.841618	1.760972	2.007268	1.348784	0.749904	0.556864	-1.68674340181121	0.0089131310224329	0.0877864498083191	not
augustus-8024_pilon_pilon_pilon-processed-gene-0.0-mRNA-1	91	82	36	153	87	166	0.897514	0.794328	0.380733	1.565309	1.129194	1.883705	1.26303430814592	0.00894560836694607	0.08803854880516	not
maker-28978_pilon_pilon_pilon-augustus-gene-0.11-mRNA-1	69	71	74	137	108	104	0.966131	0.974981	1.128967	1.987498	1.987044	1.659889	1.00782615962316	0.00898300024658486	0.0883385896654932	not
maker-8260_pilon_pilon_pilon-augustus-gene-0.15-mRNA-1	344	476	334	489	419	561	9.998724	13.530033	10.581183	14.688581	15.995478	18.613823	0.656394977838367	0.00900293267193209	0.088466605687173	not
QX_newGene_11686	0	586	232	0	0	0	0.0	2.883293	1.27342	0.0	0.0	0.0	-10.201301051638	0.00902856305021036	0.0886503727278521	not
maker-23592_pilon_pilon_pilon-augustus-gene-0.26-mRNA-1	681	883	856	1260	899	975	10.695165	13.557861	14.642321	20.431639	18.510958	17.467707	0.667088662919846	0.00904557044194712	0.0887482831308924	not
maker-8034_pilon_pilon_pilon-augustus-gene-0.20-mRNA-1	2556	1924	1657	974	856	1303	15.356813	11.298054	10.841102	6.035483	6.738331	8.93068	-0.666424486367526	0.00905240811988546	0.0887482831308924	not
QX_newGene_5831	925	433	193	185	123	160	9.706827	4.7592859999999995	2.174649	2.085855	1.680008	1.8853739999999999	-1.40123031858212	0.00914551899239348	0.0895924731919465	not
maker-598_pilon_pilon_pilon-augustus-gene-1.5-mRNA-1	20	25	34	55	80	55	0.577096	0.690959	1.051684	1.630331	3.035113	1.78723	1.58926765849611	0.00916874456984736	0.0897512762254224	not
maker-91630_pilon_pilon_pilon-augustus-gene-0.7-mRNA-1	2572	1596	1069	683	648	906	11.052082	6.702312	5.001066	3.027135	3.65191	4.440955	-0.905279413938751	0.00933960894642346	0.091353942553931	not
maker-22606_pilon_pilon_pilon-augustus-gene-0.1-mRNA-1	7248	4720	7396	3616	297	499	214.600937	136.58754	238.488739	110.520149	11.531728	16.838108	-1.93010388947811	0.00939859725453887	0.0918606976887474	not
QX_newGene_7385	311	0	81	8	0	8	2.42693	0.0	0.682933	0.064039	0.0	0.069703	-4.40141813305603	0.00941084657019223	0.0919102068847628	not
maker-58046_pilon_pilon_pilon-augustus-gene-0.2-mRNA-1	456	332	307	558	472	443	6.718748	4.777548	4.92303	8.493706	9.125192	7.456553	0.744353299758535	0.00942410935440519	0.091969530953669	not
QX_newGene_1319	735	0	54	0	0	0	2.711797	0.0	0.214504	0.0	0.0	0.0	-10.1404270895426	0.00944861683823458	0.0921384175521137	not
maker-52056_pilon_pilon_pilon-augustus-gene-0.1-mRNA-1	209	123	170	53	63	68	4.514777	2.595518	3.998672	1.173914	1.773996	1.658745	-1.13938759940996	0.00950133654490672	0.092581949547248	not
maker-2030_pilon_pilon_pilon-augustus-gene-1.12-mRNA-1	3863	7391	3573	9100	3645	16531	33.826832	63.266781	34.074135	82.257004	41.85154	165.135712	1.24731125789483	0.00951104675737508	0.0926060366924328	not
maker-6034_pilon_pilon_pilon-augustus-gene-1.35-mRNA-1	317	293	338	138	137	170	2.962011	2.678885	3.445643	1.33132	1.677562	1.811783	-0.79321092217441	0.00957035860129461	0.0931126752433181	not
QX_newGene_6803	815	320	227	197	76	143	3.571884	1.371755	1.082666	0.887433	0.434797	0.710782	-1.42155442342085	0.00958261179818292	0.0931610450957084	not
augustus-73802_pilon_pilon_pilon-processed-gene-0.3-mRNA-1	209	174	160	94	68	75	1.982851	1.614624	1.64915	0.920581	0.839131	0.808244	-0.892688781841414	0.00960463548804528	0.0933030815625144	not
maker-17854_pilon_pilon_pilon-augustus-gene-0.20-mRNA-1	1046	875	702	470	347	549	12.758487	10.436844	9.325833	5.922267	5.55479	7.634386	-0.642630738458902	0.00961180721427185	0.0933030815625144	not
QX_newGene_11118	637	770	702	1198	760	803	1.794276	2.129453	2.150999	3.48722	2.8196909999999997	2.582043	0.682782583352505	0.00968931121119751	0.0939358823801702	not
QX_newGene_7657	147	189	132	63	66	52	1.65022	2.068722	1.610496	0.720799	0.966489	0.662484	-1.03812571174469	0.00969168084585154	0.0939358823801702	not
maker-10632_pilon_pilon_pilon-augustus-gene-0.25-mRNA-1	401	127	123	80	38	64	10.893949	3.360301	3.636818	2.232693	1.350479	1.982504	-1.54588256302533	0.00970659429640094	0.0940092107707446	not
augustus-2878_pilon_pilon_pilon-processed-gene-3.4-mRNA-1	553	194	188	105	52	7	6.206915	2.123636	2.289321	1.210906	0.753838	0.08216	-2.18513393336321	0.00972449140042427	0.0940848467790637	not
maker-15982_pilon_pilon_pilon-augustus-gene-0.23-mRNA-1	186	95	18	25	13	9	1.511599	0.752456	0.15453	0.208301	0.136935	0.074508	-2.32301961705753	0.00974032633297208	0.0940848467790637	not
maker-6274_pilon_pilon_pilon-augustus-gene-2.30-mRNA-1	17	41	39	135	92	42	0.223767	0.529351	0.565211	1.874961	1.625211	0.645558	1.77817082001437	0.0097407240981752	0.0940848467790637	not
maker-31460_pilon_pilon_pilon-augustus-gene-0.10-mRNA-1	935	801	676	1063	875	933	13.572246	11.360543	10.680002	15.934007	16.649984	15.452211	0.564099094898984	0.00974381913258241	0.0940848467790637	not
maker-17920_pilon_pilon_pilon-augustus-gene-0.36-mRNA-1	218	59	90	29	21	42	0.956033	0.250686	0.427631	0.129823	0.117019	0.20799	-1.70854762631136	0.00975600074295717	0.0941314279829517	not
maker-3868_pilon_pilon_pilon-augustus-gene-1.18-mRNA-1	218	341	264	584	491	281	2.142652	3.277488	2.817964	5.925426	6.328873	3.143309	1.04834749484277	0.00980657862684375	0.0945481288258017	not
maker-28234_pilon_pilon_pilon-augustus-gene-0.24-mRNA-1	477	266	229	126	120	141	4.528972	2.468792	2.369925	1.233807	1.489518	1.527597	-1.00838956695989	0.0098733150560433	0.0951198741167305	not
maker-4146_pilon_pilon_pilon-augustus-gene-0.37-mRNA-1	664	441	245	189	169	144	5.343462	3.47312	2.14281	1.57029	1.782699	1.323781	-1.08486425119292	0.00990359945624238	0.095339843072359	not
QX_newGene_5657	1490	1317	936	1657	1917	1433	7.714827	6.662642	5.273123	8.853389	13.015712	8.464731	0.766115416709264	0.00996004782599013	0.0958111668313667	not
maker-2386_pilon_pilon_pilon-augustus-gene-1.10-mRNA-1	57	0	65	597	139	125	1.241381	0.0	1.539339	13.465295	3.980851	3.109334	3.01804658972936	0.00997202466699196	0.09585430773065	not
maker-8584_pilon_pilon_pilon-augustus-gene-2.52-mRNA-1	7800	11487	5604	22082	11145	8142	67.534691	97.211403	52.835644	197.34726	126.529663	80.412529	1.05077459170025	0.00999573697521053	0.0960101042498825	not
maker-33578_pilon_pilon_pilon-augustus-gene-0.5-mRNA-1	3383	2486	4294	5193	3480	7345	32.493141	23.337883	44.908627	51.476597	43.828785	80.471962	0.907058122227988	0.0100185619601273	0.0961571505760451	not
QX_newGene_2967	312	124	173	78	63	67	3.436601	1.327745	2.066355	0.878309	0.897549	0.834974	-1.24477401576309	0.0100901349736237	0.0967297300676528	not
maker-322_pilon_pilon_pilon-augustus-gene-3.22-mRNA-1	15551	6594	8726	12894	14807	21855	243.698868	100.997971	148.921585	208.56044	304.27652	390.693268	0.987977159563979	0.0101006647147452	0.0967297300676528	not
maker-1650_pilon_pilon_pilon-augustus-gene-1.38-mRNA-1	1003	1264	1054	742	432	446	15.135455	18.647865	17.327921	11.553248	8.533462	7.675447	-0.74069688271941	0.010100900372861	0.0967297300676528	not
maker-12730_pilon_pilon_pilon-augustus-gene-0.9-mRNA-1	1599	1375	1292	2158	1742	1486	4.249063	3.571724	3.739152	5.920064	6.070518	4.505291	0.650672145707553	0.0101128170650847	0.0967714147574375	not
maker-51262_pilon_pilon_pilon-augustus-gene-0.8-mRNA-1	1211	828	790	520	436	427	3.402289	2.272961	2.417269	1.508388	1.605903	1.368496	-0.717931073772896	0.010140648316425	0.0969347882333063	not
QX_newGene_6499	85	61	53	22	18	20	4.323735	3.003595	2.891369	1.135929	1.20035	1.110976	-1.41827882331594	0.0101450431017975	0.0969347882333063	not
QX_newGene_8891	141	199	129	73	52	70	4.658406	6.430337	4.649216	2.486254	2.264084	2.64917	-0.960277374115701	0.0101671766185627	0.0970642146553554	not
maker-1650_pilon_pilon_pilon-augustus-gene-1.39-mRNA-1	126	113	41	31	14	28	1.746796	1.533813	0.6228	0.433926	0.248911	0.436249	-1.63192957397487	0.0101737620644702	0.0970642146553554	not
maker-3262_pilon_pilon_pilon-augustus-gene-3.19-mRNA-1	142	86	71	36	27	35	50.394348	29.831053	27.368315	13.149235	12.231964	13.874384	-1.29990618797992	0.0102068559296901	0.0973073880510099	not
maker-6242_pilon_pilon_pilon-augustus-gene-1.22-mRNA-1	3509	1998	1520	1184	951	773	17.444191	9.705699	8.225656	6.074761	6.199479	4.380124	-0.941898166736701	0.0102481527075138	0.0976283438123099	not
maker-11244_pilon_pilon_pilon-augustus-gene-0.19-mRNA-1	985	610	515	237	157	429	10.790768	6.524858	6.137321	2.67548	2.244766	5.353857	-1.07860049460204	0.0102724617821803	0.0977838208064579	not
maker-38064_pilon_pilon_pilon-augustus-gene-0.17-mRNA-1	656	1053	1161	1525	1062	1628	6.199216	9.724201	11.948202	14.877858	13.159966	17.550907	0.826767130439649	0.0102797591827955	0.0977838208064579	not
maker-5012_pilon_pilon_pilon-augustus-gene-0.16-mRNA-1	238	170	86	60	36	67	2.996477	2.088777	1.177831	0.772061	0.581473	0.956684	-1.29225453938649	0.0103634297336678	0.0985064784640016	not
maker-6014_pilon_pilon_pilon-augustus-gene-0.25-mRNA-1	934	884	1045	1376	951	1257	3.038111	2.809159	3.703272	4.621499	4.05409	4.662767	0.606117197813831	0.0104376019166245	0.0991289680160274	not
maker-21590_pilon_pilon_pilon-augustus-gene-0.3-mRNA-1	189	322	174	74	89	30	7.943714	13.241723	7.968748	3.185107	4.897882	1.430739	-1.45398202921827	0.0104510107348079	0.0991289680160274	not
maker-5630_pilon_pilon_pilon-augustus-gene-0.52-mRNA-1	201	249	227	469	243	294	4.168701	5.048047	5.131898	10.055404	6.614738	6.946102	0.854133114888258	0.0104521633463828	0.0991289680160274	not
maker-10042_pilon_pilon_pilon-augustus-gene-0.20-mRNA-1	488	366	340	214	167	210	3.320972	2.432468	2.518867	1.499402	1.487591	1.623837	-0.711201797393012	0.010461536970107	0.0991443733300363	not
QX_newGene_365	298	142	122	90	20	41	1.984957	0.92299	0.883713	0.614272	0.168207	0.308484	-1.63127593313563	0.0104704484009204	0.0991553788611215	not
maker-10280_pilon_pilon_pilon-augustus-gene-0.47-mRNA-1	893	443	368	147	230	225	33.694149	16.32645	15.113316	5.699902	11.378212	9.66047	-1.15327220393587	0.0104914762350424	0.0992810258514294	not
maker-11052_pilon_pilon_pilon-augustus-gene-2.18-mRNA-1	491	384	754	1300	1938	436	6.518473	4.990883	10.907513	17.840242	33.797089	6.603673	1.52063426760469	0.0105928537644153	0.100166275729438	not
maker-36810_pilon_pilon_pilon-augustus-gene-0.4-mRNA-1	23	49	12	138	36	77	0.059283	0.124993	0.032281	0.373287	0.121425	0.228347	1.87311337779564	0.0106275946267661	0.100349280731897	not
maker-29804_pilon_pilon_pilon-augustus-gene-0.3-mRNA-1	14	54	95	412	69	141	0.216303	0.83154	1.63966	6.795315	1.437782	2.567821	2.11969873040108	0.0106278939652743	0.100349280731897	not
maker-648_pilon_pilon_pilon-augustus-gene-0.24-mRNA-1	2607	2032	1227	952	659	1122	13.913342	10.598574	7.131144	5.243539	4.607072	6.832095	-0.7956812852928	0.0106376032778356	0.100366885204003	not
augustus-592_pilon_pilon_pilon-processed-gene-0.3-mRNA-1	207	57	76	24	32	23	2.983837	0.797356	1.19401	0.356283	0.605437	0.36804	-1.75958507821371	0.0106551512648373	0.100458367930972	not
QX_newGene_2858	906	353	222	6	65	165	6.33027	2.411046	1.684361	0.042237	0.593291	1.313363	-2.32423736233944	0.0106931593581464	0.100742474836616	not
QX_newGene_10384	373	119	268	50	97	62	3.052664	0.947051	2.392511	0.417619	1.037716	0.571833	-1.52112588583574	0.010714282363992	0.100867202770356	not
QX_newGene_329	462	351	358	142	191	178	1.46851	1.089734	1.23931	0.46613	0.794521	0.643643	-0.868219312726623	0.0107330059678653	0.100969175259462	not
maker-8132_pilon_pilon_pilon-augustus-gene-0.15-mRNA-1	59	81	68	425	121	58	0.266455	0.360698	0.335668	2.001413	0.725034	0.297903	1.80800081014647	0.0108205828924322	0.101651857895281	not
maker-72946_pilon_pilon_pilon-augustus-gene-0.6-mRNA-1	500	3390	506	2938	4332	3619	20.275354	134.538391	22.367199	123.123955	230.647736	167.590897	1.70856691188101	0.0108214655661539	0.101651857895281	not
maker-12228_pilon_pilon_pilon-augustus-gene-0.14-mRNA-1	1714	2116	1917	2155	1978	2861	3.852518	4.649602	4.692528	4.999293	5.829098	7.336204	0.580202102292744	0.0108631657531209	0.101900723832883	not
maker-468_pilon_pilon_pilon-augustus-gene-0.23-mRNA-1	244	142	120	76	54	49	11.565943	6.569088	6.188777	3.680247	3.30879	2.621565	-1.18214204670284	0.0108638883310968	0.101900723832883	not
maker-92694_pilon_pilon_pilon-augustus-gene-0.1-mRNA-1	376	173	113	73	42	89	19.918535	8.954765	6.48564	3.969251	2.899368	5.34549	-1.39940213626147	0.0109110615388756	0.102268220753388	not
maker-17942_pilon_pilon_pilon-augustus-gene-0.13-mRNA-1	81	14	79	834	75	42	0.596164	0.097138	0.634158	6.338932	0.718339	0.351302	2.63761000341873	0.0109316749734895	0.102386419920077	not
QX_newGene_2534	631	582	305	156	183	274	15.894462	13.503722	8.984891	4.54016	6.718324	8.992622	-0.979213136887556	0.0109526194607587	0.102507544536172	not
maker-67994_pilon_pilon_pilon-augustus-gene-0.4-mRNA-1	218	161	137	54	56	90	6.753326	4.858655	4.593817	1.707322	2.264597	3.157532	-1.0606736404881	0.0109959158187513	0.102837534345836	not
maker-4830_pilon_pilon_pilon-augustus-gene-1.15-mRNA-1	21	59	47	91	63	148	0.103415	0.288944	0.256333	0.468238	0.409806	0.841795	1.52003476008996	0.0110064579598964	0.102860937281895	not
maker-13524_pilon_pilon_pilon-augustus-gene-0.9-mRNA-1	1324	915	852	587	473	462	10.570115	7.138131	7.410734	4.834188	4.951559	4.20687	-0.708142038730186	0.0110294144834589	0.103000240073995	not
maker-18402_pilon_pilon_pilon-augustus-gene-2.21-mRNA-1	246	159	25	24	16	0	2.241163	1.416536	0.248256	0.226185	0.191566	0.0	-3.03754605664927	0.0110814111388038	0.103410338519223	not
maker-5634_pilon_pilon_pilon-augustus-gene-1.28-mRNA-1	907	1244	1069	1509	1184	1260	6.637533	8.898597	8.518391	11.397847	11.365118	10.523075	0.599479176542485	0.0111409113723828	0.103889810567249	not
maker-2726_pilon_pilon_pilon-augustus-gene-0.49-mRNA-1	504	540	469	584	567	639	3.084827	3.232232	3.130319	3.691707	4.55629	4.469586	0.55467058224606	0.0111525107277673	0.103922230335801	not
maker-2812_pilon_pilon_pilon-augustus-gene-0.10-mRNA-1	1423	804	675	419	434	355	11.176698	6.173344	5.768739	3.398305	4.471605	3.181895	-0.926534101705515	0.0111726840717888	0.104034439602959	not
augustus-12888_pilon_pilon_pilon-processed-gene-0.9-mRNA-1	440	151	142	89	57	80	2.420744	0.808177	0.846494	0.500481	0.409899	0.500941	-1.39089258967671	0.0112081234290669	0.104288531746532	not
maker-44558_pilon_pilon_pilon-augustus-gene-0.10-mRNA-1	327	354	311	162	156	184	1.433026	1.514984	1.482045	0.732421	0.893407	0.921202	-0.673764473859858	0.0112433940948461	0.104540686082457	not
maker-19634_pilon_pilon_pilon-augustus-gene-0.26-mRNA-1	742	227	160	126	75	118	16.03014	4.786487	3.760371	2.791936	2.109932	2.894222	-1.51254032414389	0.0112857880504803	0.104858658182894	not
maker-5628_pilon_pilon_pilon-augustus-gene-0.20-mRNA-1	3283	1848	1343	895	853	1041	9.322161	5.130141	4.153493	2.623052	3.174669	3.370854	-0.889113220817022	0.0112953067882531	0.104870939803273	not
maker-59334_pilon_pilon_pilon-augustus-gene-0.14-mRNA-1	70	73	179	9	23	0	0.328084	0.331532	0.914928	0.042224	0.139217	0.0	-2.95265829697106	0.0113171722839127	0.104973686850674	not
maker-512_pilon_pilon_pilon-augustus-gene-0.23-mRNA-1	978	1317	1555	694	354	717	13.166289	17.330254	22.798828	9.645905	6.238971	11.001003	-0.871598118604212	0.0113227831681984	0.104973686850674	not
maker-39738_pilon_pilon_pilon-augustus-gene-0.15-mRNA-1	357	93	62	45	31	40	4.761784	1.214293	0.895565	0.611522	0.536774	0.602509	-1.81715336448164	0.011375230034147	0.105383557608165	not
maker-3624_pilon_pilon_pilon-augustus-gene-3.19-mRNA-1	3116	4344	2064	169	1402	509	26.800198	36.524639	19.337099	1.496544	15.811914	4.986933	-1.74127977502264	0.0114453454345493	0.105917194347376	not
augustus-14342_pilon_pilon_pilon-processed-gene-0.5-mRNA-1	319	409	377	148	178	180	3.523399	4.409832	4.530835	1.687544	2.569134	2.263515	-0.809411134151731	0.0114493887589824	0.105917194347376	not
maker-32362_pilon_pilon_pilon-augustus-gene-0.20-mRNA-1	553	549	479	741	959	573	52.848652	51.349251	49.886261	73.188637	120.351494	62.508144	0.872187018434797	0.0114639756387843	0.105928135801553	not
maker-32538_pilon_pilon_pilon-augustus-gene-0.4-mRNA-1	298	416	341	585	350	474	1.843265	2.517514	2.303314	3.740277	2.842916	3.35013	0.70602381905062	0.0114671305365915	0.105928135801553	not
augustus-16796_pilon_pilon_pilon-processed-gene-0.7-mRNA-1	886	648	442	349	260	310	4.491839	3.209414	2.438001	1.824361	1.723883	1.791432	-0.788034604426079	0.0115341032336324	0.106469925520269	not
maker-18062_pilon_pilon_pilon-augustus-gene-0.21-mRNA-1	82	108	99	280	88	186	0.857108	1.10196	1.123817	3.026196	1.204636	2.219254	1.19234954209329	0.0116308838324648	0.107156852016665	not
QX_newGene_4097	102	47	71	0	12	0	1.699054	0.758217	1.280473	0.0	0.259543	0.0	-3.70562917377333	0.01164020610451	0.107156852016665	not
QX_newGene_6076	1985	1010	767	515	392	636	3.297443	1.639334	1.386103	0.882327	0.851966	1.204805	-0.977752917035522	0.0116403333835303	0.107156852016665	not
maker-31688_pilon_pilon_pilon-augustus-gene-0.7-mRNA-1	429	188	213	625	684	284	5.743058	2.460154	3.105396	8.6432	12.012023	4.331669	1.29496383059764	0.0116420215963079	0.107156852016665	not
augustus-8162_pilon_pilon_pilon-processed-gene-0.9-mRNA-1	718	828	1181	1188	1180	1667	10.838933	12.210158	19.415812	18.512398	23.344011	28.705746	0.843107934392031	0.011656446460504	0.107190839393515	not
QX_newGene_6247	10	149	265	14	19	0	0.1839	2.722237	5.394795	0.253136	0.442654	0.0	-3.35291441216856	0.0116631421826905	0.107190839393515	not
maker-14534_pilon_pilon_pilon-augustus-gene-0.26-mRNA-1	27352	18565	38703	58265	28449	53560	374.91217	248.743195	577.75708	824.359009	511.353546	837.485229	0.96646236418804	0.0116708487787374	0.107190839393515	not
maker-23898_pilon_pilon_pilon-augustus-gene-0.14-mRNA-1	15	41	16	78	63	43	0.23295	0.641532	0.264745	1.291385	1.332006	0.781441	1.69830740534206	0.0116984905482025	0.107367638503373	not
maker-11148_pilon_pilon_pilon-augustus-gene-0.17-mRNA-1	385	155	149	106	55	55	2.937132	1.150452	1.236768	0.831184	0.550565	0.471052	-1.3698145046924	0.0117249417346749	0.107533264912854	not
maker-36376_pilon_pilon_pilon-augustus-gene-0.13-mRNA-1	215	122	73	35	48	32	1.08276	0.601469	0.399172	0.177556	0.312565	0.1804	-1.46917626949342	0.0117466324332608	0.107655025323165	not
QX_newGene_11072	1068	2142	1103	636	623	671	11.751947	23.033632	13.217956	7.215763	8.982652	8.417117	-0.828259452692889	0.0117898820329887	0.107931254548146	not
maker-15686_pilon_pilon_pilon-augustus-gene-0.17-mRNA-1	1223	2292	1970	2872	2005	2766	1.920601	3.518839	3.369904	4.655589	4.129852	4.956116	0.765603989193628	0.0117936449787641	0.107931254548146	not
augustus-85518_pilon_pilon_pilon-processed-gene-0.2-mRNA-1	8534	3594	4207	1877	1785	3045	374.888885	154.300385	201.273849	85.07283	102.794144	152.556152	-0.985053336009963	0.0118137291403076	0.107995581171679	not
maker-46120_pilon_pilon_pilon-augustus-gene-0.13-mRNA-1	477	344	300	165	150	210	3.809269	2.678959	2.608922	1.35673	1.569148	1.910999	-0.786631961652755	0.0118175561701071	0.107995581171679	not
QX_newGene_6271	2957	724	573	7	195	10	11.782893	2.818734	2.487011	0.025069	1.01515	0.044983	-3.79553064001418	0.0118674437788916	0.108306260648832	not
maker-19740_pilon_pilon_pilon-augustus-gene-0.7-mRNA-1	1130	2018	1335	2383	1346	2617	34.795586	60.739822	44.749142	75.740875	54.357307	91.953377	0.784566826771254	0.0118684834633159	0.108306260648832	not
QX_newGene_9499	1125	763	672	444	374	456	3.055404	2.02483	1.98715	1.242844	1.331047	1.410515	-0.695809563368554	0.0118812728126745	0.108345690923277	not
maker-51264_pilon_pilon_pilon-augustus-gene-0.2-mRNA-1	709	443	387	217	237	208	10.379037	6.334879	6.170789	3.279771	4.542898	3.463852	-0.88354517460809	0.0119170647931255	0.10859467732425	not
augustus-23518_pilon_pilon_pilon-processed-gene-0.7-mRNA-1	9721	1828	5252	13035	6494	18224	413.491333	75.964111	243.252487	572.279419	362.176849	884.24707	1.41777556146562	0.011945187878778	0.108731896356542	not
QX_newGene_190	4102	7070	5947	8860	7307	6791	7.69102	12.957177	12.143659	17.146862	17.965124	14.524963	0.73161363947658	0.011949120390597	0.108731896356542	not
QX_newGene_307	274	135	115	41	49	78	3.987294	1.913741	1.813341	0.605622	0.932909	1.28624	-1.32424154545484	0.0120459155888406	0.109534786100658	not
maker-69608_pilon_pilon_pilon-augustus-gene-0.3-mRNA-1	1252	888	599	425	348	500	6.338439	4.396405	3.301324	2.221367	2.308	2.884096	-0.791186649548586	0.0121199409120327	0.110034583904642	not
maker-5318_pilon_pilon_pilon-augustus-gene-0.61-mRNA-1	399	251	186	118	78	140	6.306703	3.876166	3.201598	1.909969	1.615972	2.516721	-1.0159845197243	0.0121254453549918	0.110034583904642	not
maker-29072_pilon_pilon_pilon-augustus-gene-0.1-mRNA-1	925	940	584	360	242	530	3.198817	3.177366	2.199562	1.282519	1.094001	2.089185	-0.820140078121547	0.0121266815152059	0.110034583904642	not
maker-17774_pilon_pilon_pilon-augustus-gene-0.14-mRNA-1	245	113	80	28	53	28	1.632035	0.730869	0.578831	0.188905	0.455323	0.211358	-1.62270308844471	0.0121795594577604	0.110426684450183	not
augustus-6542_pilon_pilon_pilon-processed-gene-3.26-mRNA-1	64	105	114	38	18	34	0.847518	1.369091	1.65617	0.521689	0.312801	0.511945	-1.39306047714709	0.0121946706914055	0.110426684450183	not
maker-15142_pilon_pilon_pilon-augustus-gene-0.6-mRNA-1	4420	5228	3619	5618	4685	4786	57.497887	66.467758	51.265156	75.42411	79.907784	71.01564	0.505093875536603	0.0121957874885187	0.110426684450183	not
maker-774_pilon_pilon_pilon-augustus-gene-1.23-mRNA-1	1737	1122	2170	5279	4442	1146	24.4214	15.417831	33.231102	76.647202	81.926743	18.379877	1.42481423858477	0.0122297141843707	0.110655561014738	not
augustus-10882_pilon_pilon_pilon-processed-gene-0.8-mRNA-1	32	29	38	88	50	63	0.646968	0.570272	0.840921	1.856146	1.322457	1.451769	1.29696929880059	0.0122399251510187	0.110669683662285	not
QX_newGene_1751	11565	12435	9185	7739	4482	6542	48.779152	51.264381	42.188534	33.68922	24.787918	31.47489	-0.52964439741972	0.0122830313516031	0.110981005022888	not
maker-36698_pilon_pilon_pilon-augustus-gene-0.24-mRNA-1	247	76	30	0	0	21	2.213441	0.66376	0.284294	0.0	0.0	0.209248	-3.82257252191833	0.0123008050516648	0.111063161489767	not
maker-32156_pilon_pilon_pilon-augustus-gene-0.16-mRNA-1	53	22	84	157	105	128	0.633514	0.257585	1.094091	1.939848	1.642515	1.754929	1.54133108753319	0.0123362693964078	0.11130481710694	not
maker-15702_pilon_pilon_pilon-augustus-gene-0.11-mRNA-1	191	70	45	17	25	27	13.593325	4.881191	3.432584	1.210674	2.305207	2.165121	-1.7979043782804	0.0124259330376294	0.112034804287125	not
maker-7066_pilon_pilon_pilon-augustus-gene-1.34-mRNA-1	6780	4757	3676	2936	2280	2465	42.399181	29.0756	25.034184	18.94853	18.69029	17.579748	-0.668837123207093	0.0125074863696243	0.112690690572516	not
maker-6406_pilon_pilon_pilon-augustus-gene-2.83-mRNA-1	2911	1174	1107	777	585	694	7.198534	2.837606	2.981073	1.982441	1.895384	1.957921	-1.02203368569993	0.0126517702386463	0.113839603597065	not
maker-10994_pilon_pilon_pilon-augustus-gene-0.20-mRNA-1	65	51	61	118	66	131	1.420471	1.084544	1.444043	2.643676	1.878742	3.25407	1.1001322902555	0.0126527994618592	0.113839603597065	not
maker-3278_pilon_pilon_pilon-augustus-gene-0.11-mRNA-1	597	259	152	141	40	109	5.530382	2.339164	1.532525	1.344363	0.478265	1.152889	-1.51868680000937	0.0126693588322647	0.11390848692902	not
QX_newGene_2888	1177	449	335	282	173	215	5.605406	2.088546	1.733897	1.385571	1.078179	1.166615	-1.23536256458158	0.0126929839484312	0.114040756064767	not
maker-73608_pilon_pilon_pilon-augustus-gene-0.3-mRNA-1	36	16	41	203	154	14	0.314264	0.134746	0.392976	1.850248	1.777351	0.131963	2.30830016491184	0.0127167735899699	0.114174316708825	not
QX_newGene_7311	552	485	366	261	186	274	3.652811	3.133979	2.63463	1.776838	1.6063	2.061546	-0.658488582808697	0.0127363252082002	0.114269666699659	not
QX_newGene_4109	744	514	333	253	200	249	22.915594	15.474815	11.153293	8.026026	8.068546	8.728061	-0.860691987558207	0.0127604757902421	0.114406115809641	not
maker-20516_pilon_pilon_pilon-augustus-gene-0.24-mRNA-1	2355	1133	1104	654	532	807	6.589438	3.097636	3.362958	1.887012	1.950095	2.575767	-0.900105870162134	0.0127756686649135	0.114462118276543	not
augustus-4404_pilon_pilon_pilon-processed-gene-0.7-mRNA-1	75629	82614	78565	129401	58974	148713	579.881958	619.164246	656.038696	1024.117676	592.944885	1300.726318	0.767684169976331	0.0127941329526121	0.114547331697494	not
QX_newGene_3688	742	325	339	210	150	198	5.214531	2.229792	2.590997	1.518392	1.382976	1.58452	-1.0294497093957	0.0128056020657958	0.114569841139714	not
maker-43724_pilon_pilon_pilon-augustus-gene-0.7-mRNA-1	80	136	107	193	161	151	2.176814	3.628314	3.193602	5.461385	5.778634	4.706313	0.956346931019148	0.0128957847251222	0.115257197570428	not
maker-5336_pilon_pilon_pilon-augustus-gene-0.22-mRNA-1	1703	901	765	519	474	441	8.140347	4.206297	3.980995	2.55663	2.967212	2.401839	-0.903220989459553	0.0129004460622834	0.115257197570428	not
QX_newGene_2439	803	473	463	167	102	362	19.479605	11.140775999999999	12.163666	4.228804	3.134684	9.987725	-1.19801061377495	0.0129485239181748	0.115606011869594	not
maker-22014_pilon_pilon_pilon-augustus-gene-0.20-mRNA-1	141	80	120	46	38	26	0.654593	0.364089	0.606409	0.219487	0.226888	0.138231	-1.32629433335961	0.0129772706199041	0.1157818691151	not
QX_newGene_11063	1359	1136	1112	739	420	752	21.870119	18.277421	20.184202	13.071628	9.446865	14.705234	-0.638448510087224	0.0130170061363877	0.11592646604282	not
maker-64380_pilon_pilon_pilon-augustus-gene-0.2-mRNA-1	71	187	102	182	172	311	0.769547	1.982466	1.206044	2.038356	2.449797	3.850367	1.19086519679554	0.0130179423925199	0.11592646604282	not
augustus-2366_pilon_pilon_pilon-processed-gene-0.17-mRNA-1	79	126	109	205	136	153	0.946416	1.488947	1.435802	2.552068	2.14639	2.104566	0.947492737463998	0.0130206605989942	0.11592646604282	not
maker-848_pilon_pilon_pilon-augustus-gene-1.21-mRNA-1	819	515	369	227	209	298	10.322762	6.338366	5.055303	2.953935	3.452628	4.283537	-0.896844167106694	0.01310819327024	0.116624634700591	not
QX_newGene_11866	389	310	647	1021	1939	316	2.979703	2.326932	5.415062	8.095944	20.188722	2.771616	1.64777284093069	0.013132500849971	0.116759705263745	not
maker-11590_pilon_pilon_pilon-augustus-gene-0.23-mRNA-1	1261	692	704	484	348	382	7.566043	4.05675	4.60038	2.997642	2.737224	2.611722	-0.823661424154349	0.0131601020656792	0.11690892777116	not
augustus-19676_pilon_pilon_pilon-processed-gene-0.1-mRNA-1	142	211	69	43	48	37	1.116579	1.625475	0.589865	0.345812	0.493343	0.330268	-1.35688796352118	0.0131675601780711	0.11690892777116	not
maker-58884_pilon_pilon_pilon-augustus-gene-0.13-mRNA-1	216	202	169	330	172	346	1.414644	1.296015	1.209528	2.236365	1.476441	2.590811	0.808677117563794	0.0131869812223561	0.117000164881293	not
maker-45044_pilon_pilon_pilon-augustus-gene-0.4-mRNA-1	0	0	0	169	0	227	0.0	0.0	0.0	15.779984	0.0	23.522814	9.68445184282933	0.0131962096698565	0.117000905416593	not
maker-85884_pilon_pilon_pilon-augustus-gene-0.9-mRNA-1	128	66	26	25	7	5	1.790272	0.894075	0.391771	0.349305	0.11137	0.074903	-2.26471617592885	0.0132068939939442	0.117014544154101	not
maker-9316_pilon_pilon_pilon-augustus-gene-0.23-mRNA-1	1076	580	443	209	254	357	4.165563	2.194309	1.864518	0.835201	1.287541	1.575742	-1.03016305362133	0.0132572948295206	0.117379813182621	not
maker-28886_pilon_pilon_pilon-augustus-gene-0.4-mRNA-1	967	637	406	309	269	289	9.123615	5.874251	4.164986	3.008123	3.32266	3.109744	-0.883729521255662	0.0133037033246375	0.117709253343992	not
maker-24318_pilon_pilon_pilon-augustus-gene-0.5-mRNA-1	534	709	586	614	781	1284	9.855961	12.798758	11.789083	11.702024	18.925055	27.054317	0.854189448456187	0.0133672029974261	0.118189353938542	not
QX_newGene_3988	78	92	83	21	30	33	1.749439	2.014186	2.023768	0.488632	0.882117	0.847857	-1.27170820855156	0.0134090112981041	0.118477134356314	not
QX_newGene_1724	373	273	255	152	136	119	1.882351	1.342877	1.398093	0.79069	0.900493	0.684814	-0.826938000595716	0.0134252780684964	0.118502850813905	not
maker-107310_pilon_pilon_pilon-augustus-gene-0.6-mRNA-1	357	566	507	1096	434	727	12.919003	20.031673	19.972788	40.955135	20.575146	29.993158	0.920970804585741	0.0134304465906021	0.118502850813905	not
maker-20394_pilon_pilon_pilon-augustus-gene-0.10-mRNA-1	373	277	230	160	99	149	2.860788	2.079511	1.920891	1.267563	0.990667	1.306416	-0.813264439625311	0.0134758040832764	0.11882111470809	not
maker-59684_pilon_pilon_pilon-augustus-gene-0.23-mRNA-1	959	1092	1016	459	570	429	5.355426	5.963294	6.179835	2.644734	4.176101	2.734752	-0.74037152819681	0.0135030967018651	0.118979765291778	not
maker-16560_pilon_pilon_pilon-augustus-gene-0.22-mRNA-1	999	974	934	1490	981	1060	2.008877	1.915096	2.04516	3.092118	2.587476	2.431728	0.576412766366266	0.0135414717618476	0.119235780950501	not
maker-24468_pilon_pilon_pilon-augustus-gene-0.10-mRNA-1	1038	1741	1464	2105	1402	2116	2.768156	4.54039	4.252641	5.799173	4.905718	6.442662	0.691221508238742	0.0135630259079695	0.119343434296122	not
maker-14326_pilon_pilon_pilon-augustus-gene-0.2-mRNA-1	137	163	94	208	148	203	0.819884	0.94963	0.610758	1.284888	1.163431	1.382161	0.815230963150359	0.0135907748656728	0.119505411430528	not
QX_newGene_11712	165	107	122	56	48	51	1.684946	1.066949	1.350823	0.588874	0.633196	0.594206	-1.04084292038645	0.0136413938975364	0.119787915195971	not
augustus-6086_pilon_pilon_pilon-processed-gene-2.3-mRNA-1	245	126	155	79	47	76	4.103501	2.064465	2.824325	1.360081	1.034544	1.456508	-1.09778810782888	0.0136416282976809	0.119787915195971	not
QX_newGene_821	11571	8246	7952	6342	3675	3891	106.613319	74.264542	79.78756	60.314503	44.398544	40.891171	-0.701512924681369	0.0137417093997651	0.120583971234976	not
maker-544_pilon_pilon_pilon-augustus-gene-0.19-mRNA-1	171	133	104	53	55	51	4.463354	3.393057	2.953538	1.429896	1.865924	1.49874	-1.03118983962709	0.0137598112004938	0.120660057915776	not
maker-42586_pilon_pilon_pilon-augustus-gene-0.2-mRNA-1	259	106	107	52	43	60	4.99135	1.98485	2.232978	1.024172	1.080165	1.317485	-1.29728049469212	0.0137757939491919	0.120717471086275	not
maker-4596_pilon_pilon_pilon-augustus-gene-1.66-mRNA-1	145	284	60	335	1230	67	1.391314	2.660974	0.620156	3.314513	15.486017	0.727673	2.24203028408406	0.0137912011072113	0.120726431735871	not
maker-14262_pilon_pilon_pilon-augustus-gene-0.21-mRNA-1	158	125	142	60	33	74	0.672977	0.520779	0.658808	0.260562	0.181052	0.356494	-1.07962822134603	0.0137956888539818	0.120726431735871	not
QX_newGene_11449	456	175	264	135	77	121	10.33712	3.951769	7.424852	3.234088	2.489349	3.16765	-1.14701267088197	0.0138719402127736	0.12127421629011	not
maker-920_pilon_pilon_pilon-augustus-gene-0.2-mRNA-1	362	183	156	124	41	66	3.619971	1.782442	1.691703	1.282073	0.532382	0.7457	-1.32275718655872	0.0138772434460466	0.12127421629011	not
maker-5178_pilon_pilon_pilon-augustus-gene-0.11-mRNA-1	227	58	27	18	0	16	0.664017	0.164668	0.08447	0.051556	0.0	0.052962	-2.95239341106251	0.0138879485403271	0.121284923976072	not
maker-28362_pilon_pilon_pilon-augustus-gene-0.31-mRNA-1	345	117	129	40	65	65	6.859599	2.266134	2.786641	0.8037	1.696142	1.474902	-1.45442455381301	0.0138995245351739	0.121303217532752	not
QX_newGene_3515	663	576	456	351	220	317	1.402625	1.190973	1.050863	0.765681	0.609747	0.763584	-0.635972386291326	0.0139226235156089	0.121421980408112	not
maker-117808_pilon_pilon_pilon-augustus-gene-0.1-mRNA-1	358	319	363	416	379	595	4.118016	3.586796	4.554275	4.940567	5.725135	7.820053	0.706561572537178	0.0139471902862472	0.121553373652756	not
maker-38036_pilon_pilon_pilon-augustus-gene-0.2-mRNA-1	5086	2269	2692	12135	7593	2091	35.031643	15.276355	20.195417	86.2854	68.582947	16.427595	1.44368197854339	0.0139789293128501	0.121747053525258	not
maker-3980_pilon_pilon_pilon-augustus-gene-0.3-mRNA-1	1547	2007	1382	2916	2410	1534	3.769157	4.780572	3.666002	7.33346	7.702367	4.264021	0.807237996660458	0.0140276834352671	0.122088559095787	not
maker-68452_pilon_pilon_pilon-augustus-gene-0.20-mRNA-1	1165	763	585	426	367	377	5.6767	3.633467	3.102221	2.143943	2.345863	2.093417	-0.779138037620742	0.0140497302511251	0.122180524178368	not
maker-2190_pilon_pilon_pilon-augustus-gene-0.39-mRNA-1	218	121	116	51	41	74	0.947717	0.515465	0.549255	0.227662	0.231787	0.365377	-1.15825084499863	0.0140573496631669	0.122180524178368	not
augustus-12746_pilon_pilon_pilon-processed-gene-3.13-mRNA-1	1553	1895	1510	1837	1638	2068	13.103548	15.629473	13.871321	15.99881	18.124088	19.90204	0.468388518534776	0.0141136326764237	0.122586433443425	not
maker-18582_pilon_pilon_pilon-augustus-gene-0.39-mRNA-1	2761	2697	2614	6068	3582	2423	42.390339	40.477379	43.715569	96.175011	72.12101	42.446533	0.882256358852887	0.0141296696166156	0.122642464772714	not
QX_newGene_5049	209	61	143	0	23	0	4.712818	1.345613	3.506206	0.0	0.664508	0.0	-3.66870067948731	0.0141576847288653	0.122802317573629	not
augustus-7246_pilon_pilon_pilon-processed-gene-3.10-mRNA-1	187	107	66	42	30	43	1.877771	1.051449	0.723285	0.427614	0.394948	0.490567	-1.33048690333293	0.0141960445474639	0.122890690187414	not
maker-51642_pilon_pilon_pilon-augustus-gene-0.1-mRNA-1	36	13	14	42	50	73	0.69166	0.246518	0.281191	0.838298	1.279758	1.624115	1.70568904787631	0.0141998523997402	0.122890690187414	not
maker-26396_pilon_pilon_pilon-augustus-gene-0.1-mRNA-1	515	258	115	77	79	114	8.643111	4.228925	2.08687	1.334068	1.738144	2.176074	-1.38073088398758	0.0142119435426516	0.122890690187414	not
maker-8980_pilon_pilon_pilon-augustus-gene-0.26-mRNA-1	4487	6045	6424	7154	5325	15017	7.098815	9.349323	11.070386	11.683804	11.048891	27.105478	0.953709838955533	0.0142129964157184	0.122890690187414	not
maker-21868_pilon_pilon_pilon-augustus-gene-0.21-mRNA-1	4976	6917	5740	6818	6254	7469	39.159725	53.204338	49.1912	55.386139	64.536255	67.049126	0.527173099042162	0.0142158997559303	0.122890690187414	not
QX_newGene_11547	167	72	50	39	13	18	7.039104	2.94367	2.302174	1.697487	0.707985	0.825049	-1.75327742340661	0.0142486786038939	0.123090880525469	not
maker-4398_pilon_pilon_pilon-augustus-gene-5.34-mRNA-1	512	266	315	136	141	183	3.424012	1.741256	2.29353	0.937971	1.231719	1.39559	-0.940963579750168	0.0142770708694381	0.123221647534845	not
maker-15922_pilon_pilon_pilon-augustus-gene-0.29-mRNA-1	276	354	259	401	289	419	1.578192	1.975733	1.610496	2.364445	2.166656	2.732771	0.6180865277298	0.0142830782627931	0.123221647534845	not
QX_newGene_8367	763	308	275	199	138	153	9.230424	3.641774	3.623239	2.476957	2.189498	2.101915	-1.14266673260664	0.014312568941012	0.123392861880935	not
maker-29786_pilon_pilon_pilon-augustus-gene-0.4-mRNA-1	702	320	170	136	103	153	5.582873	2.488534	1.469879	1.115631	1.070281	1.388244	-1.28121381011209	0.0143609098969041	0.123669201364884	not
augustus-12798_pilon_pilon_pilon-processed-gene-1.5-mRNA-1	953	1297	1861	725	352	711	10.637725	14.146728	22.624907	8.351197	5.152746	9.048511	-0.959809114480677	0.0143674703650951	0.123669201364884	not
maker-54510_pilon_pilon_pilon-augustus-gene-0.4-mRNA-1	3369	3511	3206	2246	1589	2272	22.823973	23.251932	23.654955	15.702774	14.112685	17.554583	-0.432581822601806	0.0143736206369847	0.123669201364884	not
maker-1430_pilon_pilon_pilon-augustus-gene-2.16-mRNA-1	1179	413	406	190	220	285	10.138411	3.464746	3.79754	1.686098	2.476708	2.792552	-1.19708361571978	0.0144075383997058	0.123860615227141	not
maker-25228_pilon_pilon_pilon-augustus-gene-0.27-mRNA-1	2875	6017	1744	1021	666	2041	35.917084	73.46978	23.714823	13.163668	10.897455	29.076067	-1.20818407839159	0.0144192744416395	0.123860615227141	not
augustus-2362_pilon_pilon_pilon-processed-gene-0.21-mRNA-1	215	119	91	63	33	50	1.380553	0.742456	0.636501	0.417806	0.275842	0.361437	-1.24329283499699	0.014430312608952	0.123860615227141	not
maker-16758_pilon_pilon_pilon-augustus-gene-0.22-mRNA-1	290	253	107	114	38	52	1.271726	1.083502	0.507173	0.514579	0.217884	0.258641	-1.37262541075743	0.0144433993488238	0.123860615227141	not
QX_newGene_9922	979	1043	703	579	421	483	2.92499	3.043719	2.28675	1.783109	1.646143	1.644163	-0.565246239573567	0.0144442737157179	0.123860615227141	not
augustus-2130_pilon_pilon_pilon-processed-gene-3.18-mRNA-1	1259	1215	879	1160	1277	1744	2.783002	2.625142	2.116151	2.647306	3.702046	4.396637	0.636765810978444	0.0144714524067068	0.12401055732847	not
maker-9268_pilon_pilon_pilon-augustus-gene-1.13-mRNA-1	2307	2856	2245	1520	605	1433	88.930473	107.633423	94.244469	60.459045	30.554739	63.008816	-0.793621416303192	0.0144978430029414	0.124153549785564	not
maker-11026_pilon_pilon_pilon-augustus-gene-0.21-mRNA-1	10737	21641	9181	5740	3836	8333	41.248611	81.269073	38.411125	22.760586	19.323748	36.51997	-0.911641630643658	0.0145602911932962	0.124604926773934	not
maker-2174_pilon_pilon_pilon-augustus-gene-0.13-mRNA-1	16193	9459	7552	3535	3237	7198	269.514099	153.879898	136.876541	60.721378	70.642426	136.665878	-0.952632408323094	0.0145774674499866	0.124664730206724	not
maker-9206_pilon_pilon_pilon-augustus-gene-1.8-mRNA-1	314	71	63	47	15	37	1.673356	0.368109	0.364861	0.258239	0.102108	0.222389	-1.89589885294696	0.0145964461593912	0.124664730206724	not
maker-88326_pilon_pilon_pilon-augustus-gene-0.6-mRNA-1	321	251	341	181	106	120	2.534813	1.935791	2.933344	1.470064	1.091942	1.074524	-0.887825324257611	0.0145965113216877	0.124664730206724	not
maker-15408_pilon_pilon_pilon-augustus-gene-1.27-mRNA-1	1341	856	775	427	330	629	5.978523	3.728198	3.76041	1.965115	1.928411	3.197212	-0.808161238833826	0.0146292963203075	0.124861385671791	not
augustus-25806_pilon_pilon_pilon-processed-gene-0.3-mRNA-1	95	150	91	161	131	232	0.441194	0.680167	0.458488	0.771771	0.7946	1.228513	0.942648653129277	0.0146420620180254	0.124881023165356	not
QX_newGene_3943	0	323	186	0	0	0	0.0	10.155138	6.504514	0.0	0.0	0.0	-9.53725381887782	0.01465111894413	0.124881023165356	not
maker-1164_pilon_pilon_pilon-augustus-gene-0.4-mRNA-1	89	94	45	24	16	30	0.27545	0.287362	0.152765	0.075182	0.062162	0.106002	-1.39417886583873	0.0146653725780578	0.124919292119622	not
QX_newGene_7452	65	90	244	239	345	341	2.087617	2.77632	8.763995999999999	7.897737	15.326046999999999	12.367657	1.48153206018848	0.0147300752567957	0.125369593769276	not
augustus-42688_pilon_pilon_pilon-processed-gene-0.5-mRNA-1	85	80	66	166	104	100	0.612222	0.562376	0.51109	1.233921	0.980907	0.820879	0.983801097408976	0.0147437915599358	0.125369593769276	not
maker-26040_pilon_pilon_pilon-augustus-gene-0.25-mRNA-1	284	290	229	130	104	163	0.42602	0.425102	0.373853	0.201656	0.203528	0.279391	-0.716656075634761	0.0147476347211787	0.125369593769276	not
QX_newGene_3485	29	26	36	274	78	14	1.073422	0.955013	1.451693	10.636182	3.82215	0.5985	2.26476887632601	0.014827114671374	0.125914688740823	not
maker-37812_pilon_pilon_pilon-augustus-gene-0.21-mRNA-1	517	297	276	162	159	125	2.093368	1.174771	1.214511	0.674394	0.840901	0.574578	-0.957552243454166	0.0148386117898901	0.125914688740823	not
augustus-80912_pilon_pilon_pilon-processed-gene-0.0-mRNA-1	143	165	256	235	553	301	2.30031	2.604477	4.501171	3.917781	11.725434	5.547552	1.29459016089609	0.0148412811178022	0.125914688740823	not
augustus-14984_pilon_pilon_pilon-processed-gene-0.7-mRNA-1	388	217	210	103	90	143	3.293448	1.801491	1.938697	0.896321	0.994788	1.384902	-0.976168790300559	0.0148751064927536	0.126118033444857	not
maker-52870_pilon_pilon_pilon-augustus-gene-0.9-mRNA-1	696	664	547	810	589	770	26.253387	24.489185	22.475964	31.51906	29.110722	33.141708	0.48692367259606	0.0149005002136661	0.126249668697778	not
maker-508_pilon_pilon_pilon-augustus-gene-1.47-mRNA-1	458	211	177	100	111	69	1.525667	0.685941	0.641665	0.343409	0.485634	0.259579	-1.24314123588045	0.0149160511407686	0.126283922597185	not
maker-34582_pilon_pilon_pilon-augustus-gene-0.8-mRNA-1	378	173	141	90	63	94	5.252017	2.347721	2.133809	1.286422	1.136174	1.486171	-1.17856434836601	0.0149267625480573	0.126283922597185	not
maker-992_pilon_pilon_pilon-augustus-gene-2.19-mRNA-1	582	687	700	800	649	1261	5.478138	6.322071	7.172719	7.770765	8.010598	13.546263	0.737885208676183	0.0149341546732484	0.126283922597185	not
maker-3896_pilon_pilon_pilon-augustus-gene-0.32-mRNA-1	488	253	184	146	88	116	0.853065	0.432595	0.350609	0.2621	0.201936	0.229697	-1.09371603750427	0.0150578375268149	0.127245689113653	not
augustus-36268_pilon_pilon_pilon-processed-gene-0.2-mRNA-1	161	73	63	37	11	32	3.016409	1.339424	1.276323	0.714323	0.2683	0.66616	-1.62258305765642	0.0151249470867675	0.127728431041652	not
maker-22582_pilon_pilon_pilon-augustus-gene-0.10-mRNA-1	155	31	47	160	283	142	0.618082	0.120012	0.203052	0.659331	1.486751	0.645692	1.70649338954644	0.015181786812295	0.128073925118664	not
maker-5146_pilon_pilon_pilon-augustus-gene-0.14-mRNA-1	276	531	431	710	520	548	4.895793	9.195821	8.310739	12.990103	12.09045	11.088083	0.82230647156724	0.0151858796627336	0.128073925118664	not
maker-6938_pilon_pilon_pilon-augustus-gene-0.9-mRNA-1	1166	817	491	417	343	297	24.700251	16.904366	11.321273	9.115535	9.528172	7.155873	-0.891362284093764	0.0152078670899584	0.128174869268068	not
augustus-20800_pilon_pilon_pilon-processed-gene-0.8-mRNA-1	113	114	106	280	107	172	0.747771	0.736187	0.761223	1.909227	0.921387	1.299389	1.01541299263939	0.0152208325784564	0.128199691908342	not
maker-39048_pilon_pilon_pilon-augustus-gene-0.13-mRNA-1	3307	2776	1970	1236	1200	1727	31.474638	25.823389	20.42046	12.142853	14.975249	18.746105	-0.636661395281761	0.0152427138271044	0.12829952677893	not
QX_newGene_3623	1232	654	549	292	366	338	6.222774	3.229595	3.020553	1.523394	2.419768	1.947286	-0.948024492207817	0.0152611881683566	0.128370572929622	not
maker-8540_pilon_pilon_pilon-augustus-gene-0.27-mRNA-1	2157	1377	1466	805	747	1002	16.895737	10.539083	12.50928	6.506981	7.670938	8.951619	-0.665491587908007	0.015275059698771	0.128402834287829	not
augustus-5564_pilon_pilon_pilon-processed-gene-0.1-mRNA-1	300	390	355	204	138	102	3.677302	4.66955	4.741334	2.579377	2.211671	1.425821	-0.930143143914439	0.0152904646497343	0.128447934818582	not
augustus-26662_pilon_pilon_pilon-processed-gene-0.25-mRNA-1	527	346	450	231	199	195	2.746316	1.758507	2.552919	1.242862	1.35484	1.154615	-0.779761086150718	0.0154153595641089	0.129351178655819	not
maker-21792_pilon_pilon_pilon-augustus-gene-0.19-mRNA-1	521	700	428	969	555	655	2.147298	2.821896	1.923028	4.125028	3.001096	3.080023	0.706209845949944	0.015418207554332	0.129351178655819	not
QX_newGene_2366	570	325	261	131	153	184	15.205539	8.483072	7.586735	3.604884	5.344134	5.588189	-0.976299246517767	0.0154439263210142	0.129482040203837	not
augustus-94404_pilon_pilon_pilon-processed-gene-0.4-mRNA-1	269	247	260	129	124	118	10.490694	9.43091	11.047684	5.198847	6.33176	5.247506	-0.754473040735332	0.0154778795296502	0.12962770042759	not
QX_newGene_4642	192	114	34	38	22	19	7.917574	4.597779	1.48787	1.580281	1.14039	0.8725999999999999	-1.76597455235446	0.015481563721538	0.12962770042759	not
QX_newGene_560	799	501	257	255	166	164	2.546922	1.560658	0.891071	0.838452	0.690348	0.596329	-1.0841814199132	0.0155083688927937	0.129727952484033	not
maker-9212_pilon_pilon_pilon-augustus-gene-0.38-mRNA-1	93	95	97	159	96	188	0.436997	0.437602	0.496072	0.775311	0.593095	1.012609	0.909697107497671	0.0155138164218048	0.129727952484033	not
maker-9562_pilon_pilon_pilon-augustus-gene-0.30-mRNA-1	379	307	160	97	124	91	0.691067	0.546897	0.318266	0.182655	0.296986	0.189345	-1.07778107406055	0.0155951547504288	0.130322932643361	not
maker-30450_pilon_pilon_pilon-augustus-gene-0.13-mRNA-1	4376	5135	5773	11087	6355	5055	23.405828	26.84342	33.623821	61.21204	44.568546	30.838173	0.843741139101135	0.015638391776127	0.130598945420214	not
maker-20766_pilon_pilon_pilon-augustus-gene-0.16-mRNA-1	711	429	213	174	125	205	4.923043	2.90306	1.60556	1.23727	1.132724	1.615828	-1.10700546884315	0.015660528669748	0.130635297529435	not
QX_newGene_6946	629	813	486	901	809	717	1.337674	1.688693	1.123576	1.977746	2.255136	1.7376	0.664159137151954	0.0156631660473779	0.130635297529435	not
maker-4028_pilon_pilon_pilon-augustus-gene-0.15-mRNA-1	157	58	22	10	0	17	2.644398	0.950591	0.393297	0.166138	0.0	0.326587	-2.88399010545812	0.0157164069995288	0.130993948633206	not
maker-30818_pilon_pilon_pilon-augustus-gene-0.28-mRNA-1	929	667	536	314	305	420	8.353751	5.86233	5.240494	2.909128	3.586045	4.299943	-0.723088409586261	0.0157625918104489	0.131293359129482	not
maker-774_pilon_pilon_pilon-augustus-gene-0.18-mRNA-1	92	135	161	491	234	118	0.452806	0.652442	0.866516	2.508692	1.516218	0.666101	1.3976083304957	0.0157925037584104	0.131456924583671	not
maker-3624_pilon_pilon_pilon-augustus-gene-3.28-mRNA-1	716	957	852	1186	746	1257	4.557454	5.957702	5.912216	7.801204	6.232658	9.13481	0.616778672430692	0.0158548019107732	0.131889685075703	not
QX_newGene_5603	1054	800	538	483	282	373	7.413062	5.495794	4.121502	3.503951	2.598263	2.988593	-0.766985289704869	0.0158680556641406	0.131914167749847	not
maker-12738_pilon_pilon_pilon-augustus-gene-0.31-mRNA-1	5156	3323	2442	1759	1771	1423	43.37883	27.321131	22.366936	15.270678	19.538179	13.650957	-0.799746726694875	0.0159228044717114	0.132283350916283	not
maker-36062_pilon_pilon_pilon-augustus-gene-0.20-mRNA-1	759	396	278	234	160	162	11.920377	6.082981	4.74342	3.78304	3.296254	2.89473	-1.04443613665716	0.0159893536924806	0.13270722925992	not
maker-7976_pilon_pilon_pilon-augustus-gene-0.23-mRNA-1	351	918	1058	2110	1273	987	4.82234	12.325127	15.823836	29.92915	22.938776	15.469003	1.1860769206123	0.0159945714802874	0.13270722925992	not
maker-71922_pilon_pilon_pilon-augustus-gene-0.1-mRNA-1	657	759	758	803	775	1312	11.452394	12.948153	14.402873	14.457274	17.7321	26.118723	0.698945410490608	0.0160156020297513	0.132795601016615	not
maker-27044_pilon_pilon_pilon-augustus-gene-0.31-mRNA-1	509	378	293	173	180	199	6.740778	4.899428	4.230557	2.359641	3.126331	3.006687	-0.771094878221941	0.016068968646092	0.133151803664574	not
maker-14302_pilon_pilon_pilon-augustus-gene-0.9-mRNA-1	177	253	319	354	365	414	0.658335	0.920093	1.291969	1.357854	1.778362	1.757017	0.888470102549625	0.0161134264736963	0.133433772365353	not
augustus-15784_pilon_pilon_pilon-processed-gene-1.0-mRNA-1	238	149	114	65	60	70	5.718168	3.485139	2.972341	1.599271	1.863226	1.917321	-1.03978582566392	0.016163832278677	0.133764599077227	not
augustus-21072_pilon_pilon_pilon-processed-gene-0.48-mRNA-1	433	443	450	783	740	420	7.855389	7.85181	8.890075	14.669808	17.607973	8.687897	0.878178756226529	0.0161901820348357	0.133815750987459	not
augustus-44374_pilon_pilon_pilon-processed-gene-0.0-mRNA-1	39	52	68	116	92	85	0.865039	1.129356	1.666362	2.694158	2.711614	2.166738	1.17097455210253	0.0161952262744211	0.133815750987459	not
QX_newGene_4783	0	0	0	132	0	192	0.0	0.0	0.0	7.467156	0.0	11.957007	9.39501957010276	0.0162052930471072	0.133815750987459	not
maker-78416_pilon_pilon_pilon-augustus-gene-0.2-mRNA-1	550	768	642	1164	749	706	2.35936	3.219739	2.997119	5.154306	4.209601	3.453413	0.71816228196312	0.0162118504010131	0.133815750987459	not
QX_newGene_10025	0	0	0	167	0	156	0.0	0.0	0.0	10.999956000000001	0.0	11.738026000000001	9.3902935987897	0.016259068259478	0.134118967963741	not
maker-18922_pilon_pilon_pilon-augustus-gene-0.30-mRNA-1	1267	778	1060	1532	1259	1301	13.154792	7.891002	11.989512	16.418961	17.147579	15.40803	0.69639191705396	0.0162961854335095	0.13433852863165	not
QX_newGene_11084	121	342	222	1100	330	210	0.152492	0.422717	0.305291	1.437349	0.546944	0.338962	1.53532535146568	0.0163351038132631	0.134546818933287	not
QX_newGene_2217	33	47	39	243	36	67	1.332474	1.891985	1.74248	10.30453	1.921726	3.134058	1.77686385681905	0.0163424852760926	0.134546818933287	not
QX_newGene_5050	74	140	75	0	0	22	3.299056	6.179462	3.684098	0.0	0.0	1.121103	-3.4885747005969	0.0163608071195141	0.134611039412903	not
maker-3242_pilon_pilon_pilon-augustus-gene-2.13-mRNA-1	306	439	314	499	750	384	13.526813	18.998329	15.141707	22.806358	43.540726	19.385143	0.989995958880547	0.0163937660969093	0.134795529205564	not
maker-5490_pilon_pilon_pilon-augustus-gene-2.12-mRNA-1	93	23	85	10	11	22	0.519574	0.124823	0.519947	0.05565	0.078663	0.140005	-1.96413766131702	0.0164640854373453	0.135286775263581	not
maker-20006_pilon_pilon_pilon-augustus-gene-0.31-mRNA-1	2319	1760	1475	729	950	1028	3.270942	2.426822	2.265749	1.060655	1.755696	1.653199	-0.705956119263718	0.016498750703134	0.135418847218431	not
maker-11312_pilon_pilon_pilon-augustus-gene-0.12-mRNA-1	284	403	442	565	354	885	0.862189	1.195442	1.461409	1.768858	1.409108	3.064523	0.93167893911623	0.0165013274045282	0.135418847218431	not
maker-13806_pilon_pilon_pilon-augustus-gene-0.11-mRNA-1	171	77	56	223	173	165	2.221017	0.97605	0.78958	2.990568	2.936322	2.441784	1.21237899734999	0.0165409300003633	0.135656832323493	not
maker-23168_pilon_pilon_pilon-augustus-gene-0.3-mRNA-1	338086	296942	308805	420870	273732	377948	8017.676758	6883.296875	7975.416504	10302.211914	8512.417969	10224.40332	0.470189624825045	0.0165665671899643	0.1357658056054	not
augustus-50928_pilon_pilon_pilon-processed-gene-0.22-mRNA-1	1446	1003	779	540	467	608	12.070243	8.182691	7.073553	4.650773	5.109107	5.783977	-0.684730291352334	0.0165845785353405	0.1357658056054	not
maker-12746_pilon_pilon_pilon-augustus-gene-3.26-mRNA-1	181	264	306	380	279	470	1.717731	2.453471	3.170212	3.72542	3.470676	5.101036	0.858473536249297	0.0165860523809005	0.1357658056054	not
maker-1280_pilon_pilon_pilon-augustus-gene-0.6-mRNA-1	9837	22025	17112	22491	18556	29487	89.505417	195.896652	169.572723	211.242676	221.404037	306.073273	0.816981370455099	0.0167170794022695	0.136750840072018	not
augustus-13018_pilon_pilon_pilon-processed-gene-0.0-mRNA-1	170	199	188	413	193	238	0.317177	0.362565	0.381796	0.795959	0.472949	0.505481	0.877029501649395	0.0167492264012018	0.13689159201097	not
maker-5932_pilon_pilon_pilon-augustus-gene-0.14-mRNA-1	472	339	203	163	134	112	7.559255	5.305961	3.541485	2.688434	2.800566	2.045031	-0.974260113748193	0.0167556849374065	0.13689159201097	not
maker-13462_pilon_pilon_pilon-augustus-gene-0.1-mRNA-1	823	1659	1464	2134	2070	1579	11.694153	23.043493	22.65955	31.303293	38.581551	25.594994	0.868844132081839	0.016886749979052	0.137874332630499	not
QX_newGene_10319	60	63	45	149	40	192	3.251724	3.372226	2.64417	8.414886	2.86803	12.022944	1.43028683652451	0.0169102761533945	0.137978362950593	not
maker-36260_pilon_pilon_pilon-augustus-gene-0.7-mRNA-1	1050	775	1799	1934	1367	3053	6.084954	4.391166	11.360622	11.576461	10.393759	20.196451	1.04448060722606	0.0169912505123283	0.138550706854511	not
augustus-8812_pilon_pilon_pilon-processed-gene-1.4-mRNA-1	572	443	1218	3131	3113	272	11.818116	8.946327	27.447441	66.861618	84.469971	6.403421	1.85805535576129	0.0170264448647638	0.138749258343814	not
maker-18022_pilon_pilon_pilon-augustus-gene-0.9-mRNA-1	353	241	146	110	88	100	9.726625	6.500288	4.374625	3.125743	3.152729	3.131934	-0.987011712569662	0.0170420790247818	0.138788261644213	not
maker-29836_pilon_pilon_pilon-augustus-gene-0.19-mRNA-1	10	19	13	55	58	16	0.414838	0.809207	0.621937	2.554777	3.44971	0.8062	1.97765091763554	0.0171476656508211	0.139559309374431	not
maker-40228_pilon_pilon_pilon-augustus-gene-0.13-mRNA-1	136	103	253	51	52	63	0.384399	0.285482	0.778494	0.147043	0.190588	0.203727	-1.30247720112992	0.017192633777235	0.139836336011408	not
augustus-12964_pilon_pilon_pilon-processed-gene-0.2-mRNA-1	242	415	327	439	352	591	2.527628	4.232819	3.711156	4.724244	4.819479	7.036369	0.780323272590649	0.0172077325621453	0.13987022261759	not
QX_newGene_10429	902	443	292	217	154	258	7.458947	3.581169	2.624568	1.845331	1.667927	2.427922	-1.0697774016652	0.0173977243783931	0.141200761931164	not
maker-10760_pilon_pilon_pilon-augustus-gene-0.9-mRNA-1	1504	1415	911	1570	2296	1450	34.441795	31.665207	22.704494	37.114697	68.93795	37.864468	0.839227069770179	0.0173984182054337	0.141200761931164	not
maker-32556_pilon_pilon_pilon-augustus-gene-0.23-mRNA-1	541	329	233	135	124	196	2.98223	1.772533	1.394791	0.768306	0.89249	1.229908	-0.96326088113855	0.0174045334973774	0.141200761931164	not
maker-71650_pilon_pilon_pilon-augustus-gene-0.1-mRNA-1	0	16	55	133	93	193	0.0	0.143869	0.556651	1.289405	1.14537	2.068463	2.74936365812733	0.0174524790777949	0.141473701314917	not
augustus-73584_pilon_pilon_pilon-processed-gene-0.1-mRNA-1	209	138	121	75	49	70	1.702177	1.096247	1.071353	0.624335	0.51475	0.642343	-0.971724197589176	0.017460291884966	0.141473701314917	not
maker-8276_pilon_pilon_pilon-augustus-gene-0.4-mRNA-1	157	84	93	181	148	191	1.226469	0.641462	0.79445	1.46247	1.517046	1.703394	0.941374102739897	0.0175233980897299	0.141895161493674	not
QX_newGene_11710	2074	1179	794	576	437	738	19.097266	10.1098	7.967874	5.632415999999999	5.391551	7.51127	-0.899560420798657	0.0175452040588273	0.141981872693634	not
maker-57718_pilon_pilon_pilon-augustus-gene-0.12-mRNA-1	87	102	61	17	34	14	0.566425	0.653429	0.434148	0.10933	0.289447	0.100562	-1.55793626497194	0.0176327394895957	0.142590474370543	not
maker-32018_pilon_pilon_pilon-augustus-gene-0.25-mRNA-1	461	465	508	582	789	587	1.200768	1.183281	1.440069	1.564349	2.697973	1.743869	0.780424511648584	0.0176456810528213	0.142590474370543	not
maker-24356_pilon_pilon_pilon-augustus-gene-0.9-mRNA-1	896	545	362	310	191	278	5.2308	3.104947	2.299669	1.86228	1.459307	1.85103	-0.903511001199247	0.0176538464438752	0.142590474370543	not
maker-16622_pilon_pilon_pilon-augustus-gene-0.40-mRNA-1	460	285	764	3983	4270	172	7.967446	4.826277	14.423743	71.291588	97.116638	3.394214	2.81078910795085	0.0176782027922054	0.142697114525852	not
maker-7354_pilon_pilon_pilon-augustus-gene-0.22-mRNA-1	931	445	295	214	194	228	4.140717	1.93419	1.426657	0.979667	1.125691	1.153995	-1.06316933762986	0.0177111732875735	0.142737753857147	not
maker-2134_pilon_pilon_pilon-augustus-gene-1.17-mRNA-1	1318	1922	678	500	483	101	60.875591	86.763123	34.073753	23.822773	29.243633	5.322922	-1.46451349941149	0.0177136945837901	0.142737753857147	not
maker-20714_pilon_pilon_pilon-augustus-gene-0.23-mRNA-1	1503	943	902	551	394	701	19.782602	12.129024	12.925958	7.487437	6.803125	10.529057	-0.733642722960155	0.0177258065193277	0.142737753857147	not
maker-71744_pilon_pilon_pilon-augustus-gene-0.5-mRNA-1	2600	5449	1137	1185	752	1350	25.149181	51.522434	11.979228	11.829618	9.539568	14.895461	-1.15139299593936	0.0177278639111307	0.142737753857147	not
maker-43086_pilon_pilon_pilon-augustus-gene-0.39-mRNA-1	141	175	195	327	198	226	0.998935	1.218585	1.511888	2.398821	1.841379	1.835242	0.836115816286808	0.0177521630139575	0.142843505409165	not
maker-42334_pilon_pilon_pilon-augustus-gene-0.16-mRNA-1	792	542	501	243	294	329	8.748013	5.854166	6.019773	2.763019	4.246982	4.137423	-0.759446325501665	0.0177760731131256	0.142945995857529	not
maker-13780_pilon_pilon_pilon-augustus-gene-0.10-mRNA-1	414	615	395	701	434	695	2.41852	3.515353	2.514912	4.230368	3.32488	4.633479	0.657139959483096	0.0178069937663099	0.143104697390809	not
augustus-11470_pilon_pilon_pilon-processed-gene-0.11-mRNA-1	91	37	42	122	63	185	1.887462	0.734387	0.946916	2.614949	1.702415	4.382629	1.39046418453048	0.0178341529519212	0.143232989872492	not
maker-7288_pilon_pilon_pilon-augustus-gene-0.17-mRNA-1	10978	9978	9979	16616	12730	9814	200.110153	177.791214	198.099701	312.652435	304.305664	204.070892	0.65121467547146	0.0178499179087077	0.143269667329992	not
maker-27688_pilon_pilon_pilon-augustus-gene-0.12-mRNA-1	1182	790	789	430	447	516	3.647005	2.383687	2.649667	1.368116	1.806894	1.815633	-0.671997880434515	0.0179265307014095	0.143794378554128	not
maker-29310_pilon_pilon_pilon-augustus-gene-0.21-mRNA-1	659	327	224	154	91	203	4.855635	2.349522	1.793926	1.166325	0.877655	1.703191	-1.13856468825807	0.0179618981115601	0.143953680303493	not
maker-13422_pilon_pilon_pilon-augustus-gene-0.77-mRNA-1	206	157	100	78	38	62	2.303797	1.71325	1.214584	0.897176	0.55656	0.784995	-1.08248153465353	0.0179688938130904	0.143953680303493	not
maker-5652_pilon_pilon_pilon-augustus-gene-0.13-mRNA-1	837	758	1057	1867	749	1394	15.050948	13.319984	20.697252	34.654591	17.663565	28.587008	0.843219351828358	0.0180018964580324	0.144043528713177	not
maker-88218_pilon_pilon_pilon-augustus-gene-0.2-mRNA-1	1046	1181	1072	1174	1115	1687	6.13236	6.765261	6.841113	7.101486	8.573473	11.282627	0.566655222372592	0.0180026264196005	0.144043528713177	not
augustus-2710_pilon_pilon_pilon-processed-gene-1.2-mRNA-1	343	351	662	1086	596	621	2.889877	2.884601	6.071623	9.44481	6.576795	5.962073	1.01754257782215	0.0180842772126455	0.144606401661617	not
maker-7124_pilon_pilon_pilon-augustus-gene-0.31-mRNA-1	1023	531	1197	1547	1310	1409	20.154123	10.217256	25.678253	31.450918	33.828957	31.656303	0.910012161852384	0.0181059866196741	0.144689564529738	not
maker-46360_pilon_pilon_pilon-augustus-gene-0.5-mRNA-1	7985	9212	5829	4853	3539	2463	29.573929	33.348774	23.510464	18.551497	17.186296	10.40388	-0.756027203626197	0.01822570835295	0.145492320513458	not
QX_newGene_6162	180	251	0	0	0	0	2.983485	3.669032	0.0	0.0	0.0	0.0	-9.2251264517215	0.0182291847571576	0.145492320513458	not
maker-58466_pilon_pilon_pilon-augustus-gene-0.17-mRNA-1	1949	2342	1541	2733	2116	2023	53.02121	62.25713	45.651829	76.733414	75.454109	62.783016	0.557218152313294	0.0183385657463648	0.146274071171441	not
QX_newGene_3021	578	436	467	143	229	269	2.706073	1.993257	2.378183	0.687955	1.403158	1.43179	-0.886665877875691	0.0183617019754208	0.146367361416532	not
maker-52286_pilon_pilon_pilon-augustus-gene-0.1-mRNA-1	58	101	55	93	118	151	0.898353	1.534659	0.925185	1.486418	2.397238	2.679798	1.08827173053108	0.0184330465970231	0.146844581670183	not
maker-64706_pilon_pilon_pilon-augustus-gene-0.4-mRNA-1	502	479	524	1032	582	522	4.255558	3.96871	4.84437	9.047156	6.472655	5.051798	0.793057773758804	0.0187049057298748	0.148917587995033	not
augustus-17100_pilon_pilon_pilon-processed-gene-0.7-mRNA-1	3021	2654	2177	1521	1132	1829	10.226662	8.781939	8.024195	5.312757	5.024751	7.062234	-0.512716035009109	0.0187187194917019	0.148934886304002	not
maker-36482_pilon_pilon_pilon-augustus-gene-0.6-mRNA-1	157	125	61	22	36	46	1.615185	1.263522	0.685848	0.234955	0.485362	0.540569	-1.37535399473505	0.0187480479365571	0.148985847784278	not
maker-63898_pilon_pilon_pilon-augustus-gene-0.33-mRNA-1	453	371	261	191	147	196	0.600638	0.48046	0.376412	0.26029	0.25449	0.295945	-0.711616714926129	0.0187484144859065	0.148985847784278	not
maker-114028_pilon_pilon_pilon-augustus-gene-0.1-mRNA-1	320	437	285	437	367	470	12.607625	16.802771	12.217317	17.753767	18.94409	21.092812	0.602395302688894	0.0187620870645978	0.1490019502821	not
maker-72430_pilon_pilon_pilon-augustus-gene-0.2-mRNA-1	212	100	76	41	18	57	7.161485	3.315272	2.771147	1.403338	0.797701	2.185253	-1.46374134584801	0.0188251599414747	0.149410109361804	not
QX_newGene_9656	272	137	146	71	74	66	6.454647	3.183905	3.761829	1.723796	2.293895	1.773381	-1.06932996097514	0.0189014263601237	0.1498273536806	not
maker-32282_pilon_pilon_pilon-augustus-gene-0.44-mRNA-1	709	561	454	210	269	332	3.075953	2.380898	2.143677	0.938339	1.530076	1.643641	-0.763310168563106	0.0189121395376399	0.1498273536806	not
maker-18404_pilon_pilon_pilon-augustus-gene-0.9-mRNA-1	885	1495	1585	2856	1339	1807	8.49708	14.034989	16.574129	28.309916	16.852421	19.791153	0.861338547443768	0.0189236735534861	0.1498273536806	not
maker-48686_pilon_pilon_pilon-augustus-gene-0.6-mRNA-1	294	362	273	451	301	383	1.903668	2.295826	1.923219	3.015831	2.552908	2.832806	0.588595467530136	0.0189334225761736	0.1498273536806	not
maker-36798_pilon_pilon_pilon-augustus-gene-0.9-mRNA-1	264	273	206	320	328	293	2.009284	2.028905	1.701676	2.50868	3.2657	2.537251	0.669650144903571	0.0189362850477981	0.1498273536806	not
maker-6736_pilon_pilon_pilon-augustus-gene-0.24-mRNA-1	78	50	30	322	26	143	1.176671	0.73423	0.484635	5.054347	0.508736	2.475418	1.87673492913284	0.0189847517366908	0.150046114747551	not
augustus-3864_pilon_pilon_pilon-processed-gene-2.11-mRNA-1	688	475	316	279	155	229	12.192393	8.22947	6.099438	5.108113	3.58416	4.632767	-0.855768646990921	0.0189966963729118	0.150046114747551	not
maker-96618_pilon_pilon_pilon-augustus-gene-0.8-mRNA-1	193	95	43	44	17	24	0.810284	0.389303	0.196423	0.186863	0.091356	0.110353	-1.65460792932957	0.019009436246729	0.150046114747551	not
QX_newGene_733	12	16	9	805	71	0	0.081493	0.104201	0.059232	5.645617	0.624651	0.0	4.809968782817	0.0190117462320067	0.150046114747551	not
QX_newGene_9569	171	109	199	438	132	351	3.314607	1.8514280000000003	3.854774	8.734174	2.761865	5.894236	1.16977857908872	0.0190225729342292	0.150046114747551	not
QX_newGene_1467	88	21	82	24	5	6	2.03432	0.465674	2.069932	0.559119	0.135896	0.145039	-2.22440328655647	0.0190716724775292	0.15034071329483	not
maker-18956_pilon_pilon_pilon-augustus-gene-0.3-mRNA-1	401	537	449	618	472	570	4.282436	5.605929	5.225898	6.823905	6.618075	6.952958	0.559445429509158	0.0190946911574823	0.150429481938934	not
QX_newGene_5786	1765	1463	1138	694	601	997	6.258361	5.0744050000000005	4.484382	2.618862	2.857888	4.1396749999999995	-0.626959228817638	0.0191516219224404	0.150785139000432	not
maker-10196_pilon_pilon_pilon-augustus-gene-0.3-mRNA-1	1017	1077	1120	1258	1059	1369	14.150035	14.653296	16.974859	18.068336	19.324938	21.736223	0.491719496068275	0.0192443756577166	0.151422227653645	not
maker-27802_pilon_pilon_pilon-augustus-gene-0.8-mRNA-1	408	210	266	120	134	100	2.432744	1.223133	1.726977	0.737781	1.044469	0.675046	-0.992618334408909	0.0193230882994483	0.15194812028466	not
maker-3532_pilon_pilon_pilon-augustus-gene-0.35-mRNA-1	214	346	229	385	297	349	0.840048	1.329864	0.979526	1.561107	1.529585	1.566125	0.696014259070391	0.019337836083315	0.151970684797255	not
augustus-18144_pilon_pilon_pilon-processed-gene-0.11-mRNA-1	705	1121	691	466	341	497	12.58215	19.562481	13.440308	8.583884	7.978576	10.124006	-0.643821033479394	0.0193550206678327	0.152012359990332	not
maker-26922_pilon_pilon_pilon-augustus-gene-0.1-mRNA-1	435	233	183	115	117	64	8.169505	4.275128	3.744865	2.220742	2.882248	1.355918	-1.17186850170263	0.0193737898493874	0.152066421676726	not
maker-17384_pilon_pilon_pilon-augustus-gene-0.25-mRNA-1	1331	905	566	466	400	410	19.370417	12.8748	8.962834	6.997732	7.635897	6.798566	-0.803955488977259	0.0193992809940127	0.152173145945677	not
maker-67864_pilon_pilon_pilon-augustus-gene-0.4-mRNA-1	22673	31002	13980	11579	11135	9309	132.079559	176.531982	88.689201	69.622093	85.058479	61.862148	-0.730367916555508	0.0194563256987492	0.152514315110219	not
augustus-17486_pilon_pilon_pilon-processed-gene-0.21-mRNA-1	204	61	69	20	39	18	1.829679	0.534131	0.6663	0.180907	0.457547	0.183018	-1.73565875258402	0.0194666153333584	0.152514315110219	not
augustus-48646_pilon_pilon_pilon-processed-gene-0.7-mRNA-1	274	247	172	84	110	105	3.232785	2.852328	2.206576	1.017194	1.70101	1.410821	-0.873670526908187	0.019492968024261	0.152627315117745	not
maker-334_pilon_pilon_pilon-augustus-gene-3.8-mRNA-1	11890	26711	6643	1711	4128	7789	148.879959	326.939636	90.586914	22.112799	67.782555	111.252991	-1.37853033651771	0.0195314978212176	0.152835463684806	not
maker-36700_pilon_pilon_pilon-augustus-gene-0.44-mRNA-1	482	424	271	223	147	206	0.643173	0.552363	0.393332	0.306065	0.257231	0.313126	-0.723400229282679	0.0196290865588169	0.153505216035149	not
QX_newGene_4952	315	292	283	147	106	191	2.765403	2.502142	2.702446	1.331825	1.219685	1.909878	-0.718713190670223	0.0196558234212131	0.153581067624748	not
maker-2810_pilon_pilon_pilon-augustus-gene-0.8-mRNA-1	6430	4513	3044	1030	2551	1458	72.849823	49.980301	37.555885	12.044915	37.896233	18.836996	-1.07988947517327	0.019669383975039	0.153581067624748	not
maker-7378_pilon_pilon_pilon-augustus-gene-0.25-mRNA-1	534	527	454	671	448	629	7.551085	7.281004	6.985187	9.780835	8.304866	10.131727	0.50015690642667	0.0196747983302299	0.153581067624748	not
maker-880_pilon_pilon_pilon-augustus-gene-2.3-mRNA-1	337	452	380	506	358	731	5.325115	6.982631	6.541398	8.252051	7.40594	13.173111	0.728069118780595	0.0197159222609877	0.153808237443339	not
QX_newGene_4868	432	87	60	42	45	43	10.667708	2.080379	1.604863	1.047528	1.434159	1.209227	-1.80242097977659	0.0197402462063509	0.153904149886687	not
augustus-40980_pilon_pilon_pilon-processed-gene-0.18-mRNA-1	29	62	42	107	90	61	0.150418	0.321482	0.243037	0.586556	0.631239	0.369763	1.28193386125202	0.0197788685370025	0.154111354483807	not
augustus-21072_pilon_pilon_pilon-processed-gene-0.51-mRNA-1	68	89	72	150	110	96	1.476485	1.89398	1.708957	3.376681	3.144921	2.385867	0.946391104677232	0.0198014976957374	0.154193768423167	not
maker-150_pilon_pilon_pilon-augustus-gene-0.34-mRNA-1	366	227	105	97	74	68	3.884419	2.357473	1.207053	1.060469	1.02316	0.817284	-1.20695793004737	0.0198278544403566	0.15430509106443	not
maker-40262_pilon_pilon_pilon-augustus-gene-0.3-mRNA-1	794	512	447	290	276	270	2.382122	1.500096	1.458688	0.895954	1.083592	0.922456	-0.744210434823912	0.0198576688644539	0.154443170487431	not
maker-2726_pilon_pilon_pilon-augustus-gene-0.48-mRNA-1	1369	1441	1365	1754	1235	1631	13.168851	13.545585	14.294716	17.414604	15.575535	17.901909	0.437936151033421	0.0198833416234227	0.154548889872461	not
maker-4252_pilon_pilon_pilon-augustus-gene-0.10-mRNA-1	199	137	81	51	45	58	6.562508	4.423899	2.894403	1.733853	1.918113	2.155198	-1.11244196750392	0.0199404254887009	0.154898484336636	not
maker-66082_pilon_pilon_pilon-augustus-gene-0.9-mRNA-1	0	0	0	151	0	111	0.0	0.0	0.0	0.928498	0.0	0.750782	9.08821536656627	0.0200388622853018	0.15554216868254	not
maker-22370_pilon_pilon_pilon-augustus-gene-0.19-mRNA-1	716	1040	848	1474	960	935	2.630891	3.737471	3.394418	5.594762	4.628991	3.921542	0.67196066507197	0.0200476032638352	0.15554216868254	not
QX_newGene_5948	485	159	63	69	61	39	3.442814	1.097725	0.485759	0.503142	0.566962	0.31182	-1.70070430973261	0.0200816477560786	0.155711879631073	not
maker-5012_pilon_pilon_pilon-augustus-gene-0.17-mRNA-1	807	494	779	901	1230	901	3.509046	2.097402	3.687698	4.045423	7.012705	4.469006	0.867945104112027	0.0202329800998868	0.156786448833636	not
QX_newGene_10248	444	289	103	48	16	138	0.439253	0.2786	0.109999	0.048649	0.020359	0.155096	-1.78045134836916	0.0202447407748293	0.156786448833636	not
maker-6454_pilon_pilon_pilon-augustus-gene-0.23-mRNA-1	1335	1096	924	736	488	658	3.315423	2.658839	2.496698	1.885433	1.586689	1.862376	-0.535684630848201	0.0203507935846641	0.157512433830727	not
maker-60950_pilon_pilon_pilon-augustus-gene-0.11-mRNA-1	114	82	77	19	0	25	0.719493	0.508075	0.526699	0.119295	0.0	0.174916	-2.42092922763104	0.0203800394114672	0.15764342456488	not
QX_newGene_5106	3568	2633	1925	1734	1166	1183	7.704578	5.558182	4.525314	3.864266	3.300408	2.912283	-0.678300404681773	0.0204345596033561	0.157961054388662	not
maker-7354_pilon_pilon_pilon-augustus-gene-1.13-mRNA-1	35443	13036	18168	7915	7127	13006	815.271301	293.09845	455.109375	187.921707	214.947403	341.273895	-0.957843980475003	0.0204457953781166	0.157961054388662	not
maker-54190_pilon_pilon_pilon-augustus-gene-0.14-mRNA-1	167	161	102	51	65	50	1.429222	1.346314	0.94726	0.449561	0.72586	0.486265	-1.02513755171248	0.0205589313699262	0.15873926852555	not
maker-5222_pilon_pilon_pilon-augustus-gene-0.27-mRNA-1	489	442	531	176	229	284	7.092657	6.263357	8.395671	2.626233	4.351562	4.694599	-0.780962295564203	0.0205852955928909	0.158846967319328	not
maker-2548_pilon_pilon_pilon-augustus-gene-0.32-mRNA-1	255	170	571	575	862	554	1.907791	1.239368	4.64953	4.440308	8.451809	4.725432	1.29162826248244	0.0206191651027442	0.158992116714448	not
maker-69150_pilon_pilon_pilon-augustus-gene-0.10-mRNA-1	67	55	62	14	5	28	0.165574	0.13372	0.167492	0.03487	0.013253	0.079268	-1.72732118378376	0.0206289599613869	0.158992116714448	not
maker-10746_pilon_pilon_pilon-augustus-gene-0.2-mRNA-1	258	111	116	66	46	64	4.22713	1.769239	2.059258	1.109582	0.968025	1.188619	-1.16050476670704	0.0206432022323234	0.159006098350599	not
QX_newGene_10637	131	64	100	163	162	156	3.474236	1.638018	2.869958	4.453975	5.618844	4.696641	1.01246550838138	0.0206706883440252	0.15910451788003	not
QX_newGene_9555	419	284	251	506	367	389	2.771284	1.835034	1.806516	3.448802	3.175265	2.934954	0.71334676593756	0.0206808514330538	0.15910451788003	not
maker-25082_pilon_pilon_pilon-augustus-gene-0.61-mRNA-1	500	458	338	644	388	566	1.470457	1.316251	1.083237	1.955838	1.497931	1.899618	0.59892089461881	0.020693353477077	0.159105026674113	not
maker-6614_pilon_pilon_pilon-augustus-gene-0.5-mRNA-1	27	12	38	172	64	24	0.921711	0.379509	1.398364	6.045633	2.861066	0.916949	2.0011626843415	0.020759025920308	0.159442452899978	not
maker-43504_pilon_pilon_pilon-augustus-gene-0.6-mRNA-1	553	191	707	684	1418	829	1.872925	0.632584	2.608081	2.393203	6.29997	3.204181	1.33806401159016	0.0207695210534194	0.159442452899978	not
maker-10724_pilon_pilon_pilon-augustus-gene-1.18-mRNA-1	373	179	207	90	93	124	7.457816	3.488382	4.503663	1.845967	2.417166	2.819675	-0.996822132016591	0.0207746263079775	0.159442452899978	not
maker-3094_pilon_pilon_pilon-augustus-gene-0.6-mRNA-1	35	10	37	77	69	60	0.689467	0.18213	0.798135	1.561287	1.773156	1.344445	1.6120849108544	0.0208074250848607	0.159598439170089	not
maker-21402_pilon_pilon_pilon-augustus-gene-0.23-mRNA-1	0	279	87	0	0	0	0.0	11.24136	3.893025	0.0	0.0	0.0	-9.02951149674056	0.0208432913399309	0.159777752787943	not
QX_newGene_7326	41713	48717	39450	44905	40866	55800	228.59314	260.960693	237.24694399999998	254.005157	293.668762	348.822479	0.429411051495174	0.0208782138334623	0.159858159269331	not
maker-89196_pilon_pilon_pilon-augustus-gene-0.4-mRNA-1	404	252	228	162	97	143	10.158208	6.173946	6.241131	4.205277	3.196836	4.088153	-0.842544233236492	0.0208929367277888	0.159858159269331	not
maker-21428_pilon_pilon_pilon-augustus-gene-0.12-mRNA-1	516	423	267	197	161	220	2.204266	1.767053	1.238532	0.865846	0.899638	1.072412	-0.744652142178203	0.0209017026731876	0.159858159269331	not
maker-4596_pilon_pilon_pilon-augustus-gene-1.65-mRNA-1	131	119	125	138	328	186	1.241573	1.102631	1.287141	1.351119	4.081514	2.009335	1.16530248575443	0.0209221505532576	0.159858159269331	not
QX_newGene_1330	129	136	109	214	105	269	0.891461	0.915202	0.817913	1.525663	0.953078	2.121053	0.922836402418544	0.0209282597724605	0.159858159269331	not
maker-7342_pilon_pilon_pilon-augustus-gene-0.44-mRNA-1	1121	1281	589	503	405	541	2.534229	2.832049	1.448784	1.174555	1.200339	1.396079	-0.719998716341745	0.0209287491618047	0.159858159269331	not
maker-21392_pilon_pilon_pilon-augustus-gene-0.10-mRNA-1	767	299	222	134	131	189	20.038033	7.623304	6.293542	3.609282	4.47328	5.614809	-1.18012514762368	0.0209785128764704	0.159991845939013	not
QX_newGene_415	1324	1594	1820	1915	2083	1994	6.640860999999999	7.811207	9.94693	9.906289	13.70082	11.433048	0.646254536011084	0.0209854672795354	0.159991845939013	not
QX_newGene_11794	902	594	326	102	214	306	3.2849679999999997	2.027168	1.240187	0.36658	1.027206	1.219636	-1.20414611190866	0.0209966898491266	0.159991845939013	not
maker-22210_pilon_pilon_pilon-augustus-gene-0.9-mRNA-1	1122	919	796	572	431	604	4.646681	3.720108	3.586607	2.44217	2.336715	2.850079	-0.519700159961595	0.0209990124773246	0.159991845939013	not
QX_newGene_5794	60	55	49	71	52	305	1.598032	1.418244	1.423839	1.94871	1.828002	9.323277	1.63084507767707	0.021008777644016	0.159991845939013	not
maker-45072_pilon_pilon_pilon-augustus-gene-0.15-mRNA-1	1069	1087	1089	1122	997	3813	5.726962	5.693209	6.350798	6.204421	7.002581	23.306967	1.12533913173306	0.0210544664378647	0.160167363645509	not
maker-3218_pilon_pilon_pilon-augustus-gene-0.15-mRNA-1	1215	1002	743	520	487	578	4.283841	3.450787	2.851623	1.891185	2.250801	2.322676	-0.581441490239985	0.0210568630335897	0.160167363645509	not
QX_newGene_7358	253	115	0	0	0	0	3.324258	1.469964	0.0	0.0	0.0	0.0	-9.01066303733071	0.021111658375332	0.160452896052975	not
maker-18418_pilon_pilon_pilon-augustus-gene-0.31-mRNA-1	10847	4567	4284	1782	1497	4221	175.634033	72.281059	75.537468	29.778299	31.773134	77.96125	-1.10845818474647	0.0211194838950453	0.160452896052975	not
maker-36376_pilon_pilon_pilon-augustus-gene-0.12-mRNA-1	767	402	349	218	227	122	2.812678	1.441802	1.392714	0.82422	1.090923	0.510661	-1.0698267790327	0.0211320260502021	0.160452902840526	not
augustus-33166_pilon_pilon_pilon-processed-gene-0.0-mRNA-1	1148	1745	1230	1590	1714	1696	13.489374	20.036755	15.739116	19.278631	26.40992	22.736761	0.604950533432866	0.0211868054789375	0.160773421884654	not
maker-25210_pilon_pilon_pilon-augustus-gene-0.14-mRNA-1	108	29	66	7	0	20	1.299628	0.340151	0.863066	0.07459	0.0	0.272032	-2.71083162513417	0.0212121796122319	0.160857118912499	not
maker-22002_pilon_pilon_pilon-augustus-gene-0.1-mRNA-1	239	263	175	310	222	313	10.40659	11.1761	8.286105	13.902264	12.659284	15.523787	0.625149386753975	0.0212287020280345	0.160857118912499	not
maker-22642_pilon_pilon_pilon-augustus-gene-0.2-mRNA-1	343	163	101	90	55	57	6.818024	3.171082	2.171856	1.849524	1.432089	1.292774	-1.26603137524562	0.0212355536847906	0.160857118912499	not
maker-9078_pilon_pilon_pilon-augustus-gene-0.21-mRNA-1	215	160	206	306	247	242	0.724433	0.528023	0.757048	1.065078	1.092822	0.9298	0.750578779958558	0.0212567577561382	0.160922460788184	not
maker-14888_pilon_pilon_pilon-augustus-gene-3.23-mRNA-1	76	20	66	15	0	6	1.554278	0.399494	1.480463	0.299869	0.0	0.141089	-2.76279727632188	0.0212744274466369	0.160960984477985	not
maker-4938_pilon_pilon_pilon-augustus-gene-4.33-mRNA-1	125	44	109	223	276	101	1.474102	0.508694	1.402475	2.716831	4.278486	1.362954	1.44499788712351	0.0213163835202708	0.161183103285074	not
maker-23318_pilon_pilon_pilon-augustus-gene-0.7-mRNA-1	231	121	151	80	54	72	8.415878	4.280633	5.971847	2.976056	2.553691	2.952953	-0.996812847571339	0.0213459525446873	0.161311350771842	not
maker-37956_pilon_pilon_pilon-augustus-gene-0.20-mRNA-1	1166	699	768	418	452	358	3.994912	2.341246	2.864754	1.475265	2.030092	1.397232	-0.77193143246035	0.021547152802614	0.162735698321513	not
maker-20150_pilon_pilon_pilon-augustus-gene-0.6-mRNA-1	0	0	7	98	0	76	0.0	0.0	0.127554	1.948425	0.0	1.671691	4.70671512696087	0.0215602031210584	0.162738193941487	not
maker-2156_pilon_pilon_pilon-augustus-gene-0.16-mRNA-1	448	397	421	591	358	734	1.154318	1.001035	1.180471	1.572095	1.209266	2.159914	0.681719735278715	0.0215764490898246	0.162764793428783	not
augustus-27780_pilon_pilon_pilon-processed-gene-0.4-mRNA-1	345	224	82	100	48	57	1.264211	0.802577	0.327445	0.376787	0.2273	0.237999	-1.34650408328643	0.0216590492302074	0.163291618062035	not
maker-39636_pilon_pilon_pilon-augustus-gene-0.4-mRNA-1	304	228	266	135	112	148	7.035358	5.14902	6.708076	3.209748	3.392133	3.916751	-0.720873943885423	0.0217053050150933	0.163543976656716	not
maker-11236_pilon_pilon_pilon-augustus-gene-0.2-mRNA-1	853	455	444	322	234	230	7.755668	4.043533	4.393016	3.019426	2.781954	2.377174	-0.844192594724545	0.0217665021131899	0.16390855093358	not
maker-10796_pilon_pilon_pilon-augustus-gene-0.33-mRNA-1	2327	4504	1943	1625	1204	1226	15.547417	29.419048	14.140641	11.204453	10.545024	9.342871	-0.782722481326849	0.0218477494971706	0.164423592392235	not
maker-1962_pilon_pilon_pilon-augustus-gene-0.12-mRNA-1	870	1101	1151	409	542	574	19.012144	23.533243	27.414587	9.230888	15.527537	14.310256	-0.720103782716837	0.0218847012463576	0.164604860520811	not
maker-220_pilon_pilon_pilon-augustus-gene-0.34-mRNA-1	175	178	182	225	219	242	3.008258	2.991017	3.414231	3.991309	4.945712	4.746923	0.664870075441499	0.021949632273825	0.164955988208591	not
augustus-36220_pilon_pilon_pilon-processed-gene-0.14-mRNA-1	26	41	34	65	34	141	0.143837	0.227569	0.209894	0.377785	0.250523	0.909681	1.49999121325902	0.0219571711676747	0.164955988208591	not
QX_newGene_5838	256	96	0	0	0	0	5.268467	1.920098	0.0	0.0	0.0	0.0	-8.94851590396897	0.0220179790526003	0.16527091389483	not
maker-40260_pilon_pilon_pilon-augustus-gene-0.4-mRNA-1	2697	5332	4935	6930	4073	7713	38.128159	73.692024	75.993149	101.146408	75.510262	124.418007	0.796493526239706	0.0220350776308924	0.16527091389483	not
maker-24282_pilon_pilon_pilon-augustus-gene-0.4-mRNA-1	88	165	110	56	31	53	0.480805	0.883204	0.656081	0.317742	0.219804	0.331549	-1.08624606862987	0.022037844232029	0.16527091389483	not
augustus-25546_pilon_pilon_pilon-processed-gene-0.6-mRNA-1	23	56	61	121	89	78	0.353784	0.840844	1.016006	1.930202	1.805161	1.374939	1.32940628916108	0.0220605912175557	0.165344583501703	not
maker-2280_pilon_pilon_pilon-augustus-gene-2.10-mRNA-1	811	957	833	1103	867	954	15.860577	18.296383	17.743296	22.249758	22.221579	21.273401	0.472866501289633	0.0221339885591567	0.165797570038555	not
maker-2578_pilon_pilon_pilon-augustus-gene-0.37-mRNA-1	213	0	116	0	0	0	1.656383	0.0	0.983661	0.0	0.0	0.0	-8.93521087654772	0.0222163575355534	0.166317190351007	not
maker-24202_pilon_pilon_pilon-augustus-gene-0.34-mRNA-1	680	496	453	263	284	255	6.022455	4.288046	4.369884	2.398288	3.296029	2.569505	-0.694587246048588	0.0222391234213785	0.16639026026498	not
maker-69540_pilon_pilon_pilon-augustus-gene-0.5-mRNA-1	862	392	218	148	152	218	9.294114	4.131885	2.558142	1.647044	2.137893	2.671207	-1.17430816445214	0.0222526136587403	0.166393886119183	not
maker-2728_pilon_pilon_pilon-augustus-gene-1.42-mRNA-1	1667	1958	1304	872	910	927	17.113197	19.650021	14.577799	9.236097	12.249485	10.85573	-0.534026941381718	0.0222944741586673	0.166609522421723	not
maker-7032_pilon_pilon_pilon-augustus-gene-0.34-mRNA-1	2801	2483	2329	3308	2702	2597	10.129197	8.774051	9.169438	12.347826	12.812837	10.711764	0.48779684900683	0.0223160667325061	0.166673530517036	not
augustus-75298_pilon_pilon_pilon-processed-gene-0.0-mRNA-1	163	232	197	356	207	253	3.797773	5.284243	4.983792	8.542867	6.318033	6.703673	0.751555846447923	0.0223724525766725	0.166997175184334	not
maker-8432_pilon_pilon_pilon-augustus-gene-0.27-mRNA-1	979	755	629	469	345	474	2.736667	2.063701	1.913134	1.353365	1.262264	1.511575	-0.572733301413269	0.0223962292590126	0.167077176174815	not
maker-37906_pilon_pilon_pilon-augustus-gene-0.2-mRNA-1	77	106	70	132	113	119	1.930791	2.599902	1.90177	3.422296	3.70079	3.413045	0.843020644107515	0.0224519108147037	0.167323379311207	not
augustus-58012_pilon_pilon_pilon-processed-gene-0.3-mRNA-1	2201	2857	2510	2890	2236	6383	13.061152	16.57276	16.222937	17.701599	17.397232	43.210655	0.871697975167899	0.022455388641343	0.167323379311207	not
maker-45270_pilon_pilon_pilon-augustus-gene-0.21-mRNA-1	4900	9528	4435	2867	3048	1356	73.967575	140.60347	72.908958	44.67654	60.335709	23.348473	-1.00615838916604	0.02250350491775	0.167491756262553	not
maker-19948_pilon_pilon_pilon-augustus-gene-0.19-mRNA-1	41	48	58	101	59	96	0.572124	0.65964	0.886507	1.477818	1.082478	1.54679	1.06886104792149	0.0225041682832053	0.167491756262553	not
QX_newGene_7517	4322	4855	4387	4815	4228	5749	64.631462	70.969307	71.458618	74.335854	82.906372	98.087456	0.424398502536243	0.0225666960699698	0.167740870528646	not
augustus-68654_pilon_pilon_pilon-processed-gene-0.5-mRNA-1	647	715	715	988	622	864	21.513334	23.262566	25.921391	33.923008	27.119926	32.807243	0.535514962411968	0.0225731135165918	0.167740870528646	not
augustus-10550_pilon_pilon_pilon-processed-gene-3.12-mRNA-1	176	140	103	79	29	51	1.570595	1.217154	0.99823	0.71979	0.334692	0.519542	-1.11704136585078	0.0225769719439056	0.167740870528646	not
QX_newGene_4003	730	757	718	902	692	851	3.708809	3.763471	3.974815	4.733857	4.609311	4.932246	0.446491358674431	0.0226164852800909	0.167936919717634	not
QX_newGene_6890	178	339	316	34	36	170	1.833555	3.422207	3.555374	0.358379	0.474982	1.998242	-1.54986573265429	0.0227017920487417	0.168472579739908	not
maker-5564_pilon_pilon_pilon-augustus-gene-0.15-mRNA-1	5811	7425	3041	3191	1854	2757	112.023537	139.904572	63.830727	63.483582	46.869694	60.631641	-0.74630056034753	0.0227750600130729	0.168831701076867	not
maker-51632_pilon_pilon_pilon-augustus-gene-0.10-mRNA-1	23	23	87	195	192	38	0.563359	0.54926	2.327294	4.971337	6.226046	1.050291	1.96090293269787	0.0227765762121833	0.168831701076867	not
maker-8536_pilon_pilon_pilon-augustus-gene-0.6-mRNA-1	223	226	374	777	768	177	1.669427	1.656907	3.056359	6.012966	7.55337	1.514764	1.38885512723867	0.0228071087752244	0.168960132987968	not
augustus-17016_pilon_pilon_pilon-processed-gene-0.12-mRNA-1	124	80	77	24	29	45	0.649486	0.407992	0.439651	0.128556	0.199602	0.268006	-1.21116400092238	0.0228583248189985	0.169241555401775	not
augustus-10736_pilon_pilon_pilon-processed-gene-0.13-mRNA-1	221	325	241	332	295	360	1.091115	1.5716	1.297399	1.695136	1.916792	2.035865	0.636168366241366	0.0228831886691868	0.169327655195822	not
maker-252_pilon_pilon_pilon-augustus-gene-0.18-mRNA-1	464562	440542	482931	289407	168999	320638	4055.13501	3758.830322	4590.859863	2607.545166	1934.423218	3192.7229	-0.564840537831829	0.0229341746512991	0.169529677163943	not
maker-5372_pilon_pilon_pilon-augustus-gene-0.16-mRNA-1	316	479	482	514	471	832	5.465732	8.107242	9.102707	9.192033	10.699041	16.456108	0.789698627695482	0.0229369916500536	0.169529677163943	not
maker-49984_pilon_pilon_pilon-augustus-gene-0.25-mRNA-1	95	96	48	29	27	24	0.373162	0.371497	0.207033	0.115093	0.135224	0.1085	-1.23992401020875	0.0229786330235408	0.169739394285901	not
QX_newGene_11948	1583	2636	1381	768	927	997	3.278729	5.337516	3.113976	1.641117	2.517355	2.353942	-0.716908380625147	0.0229942318882073	0.169756608642656	not
maker-36272_pilon_pilon_pilon-augustus-gene-0.3-mRNA-1	107	127	79	20	46	31	1.541545	1.79114	1.236546	0.295046	0.87562	0.512526	-1.31890697166063	0.0230515669230462	0.170081745797839	not
maker-6726_pilon_pilon_pilon-augustus-gene-0.41-mRNA-1	425	197	177	111	98	105	2.913796	1.317274	1.319126	0.781589	0.882653	0.81701	-1.02506303097636	0.0230732611963768	0.170143690920141	not
maker-56502_pilon_pilon_pilon-augustus-gene-0.18-mRNA-1	221	96	68	62	20	27	4.921434	2.077486	1.641451	1.415915	0.568493	0.684412	-1.53063425601023	0.0231173128030746	0.170297318809305	not
maker-2018_pilon_pilon_pilon-augustus-gene-0.19-mRNA-1	38803	23206	17705	17179	4675	11306	400.707123	234.23674	199.115341	183.103958	63.298931	133.181213	-1.00035298212759	0.023120716177252	0.170297318809305	not
maker-74362_pilon_pilon_pilon-augustus-gene-0.6-mRNA-1	180	98	69	34	38	45	3.528653	1.882126	1.477666	0.691244	0.970321	1.007138	-1.23681291070307	0.02321185776746	0.170870257926861	not
maker-35344_pilon_pilon_pilon-augustus-gene-0.12-mRNA-1	60578	43348	33445	85022	63919	41443	1631.515259	1141.145264	980.967224	2363.570801	2257.421143	1273.229126	0.800978131836337	0.0232565372190346	0.171100711432046	not
augustus-55834_pilon_pilon_pilon-processed-gene-0.0-mRNA-1	97	65	32	19	18	17	1.520498	0.994399	0.541788	0.293741	0.370131	0.301545	-1.50314759396288	0.0232870405592153	0.171226664893448	not
QX_newGene_9589	485	374	175	204	79	93	4.270053	3.218465	1.673825	1.849413	0.904335	0.931342	-1.15505615929968	0.0233112977120628	0.171306572618111	not
maker-12818_pilon_pilon_pilon-augustus-gene-0.16-mRNA-1	355	140	125	51	76	76	1.167814	0.447929	0.446712	0.171262	0.324997	0.285012	-1.26543152712571	0.0233570390542877	0.171337606462301	not
QX_newGene_10889	28	76	30	94	53	140	0.541391	1.468815	0.631736	1.925042	1.358354	3.15593	1.39226239398159	0.0233778885468933	0.171337606462301	not
QX_newGene_3568	139	170	212	255	188	327	2.412533	2.874962	3.999972	4.566687	4.267648	6.481621	0.832401783470656	0.0233779532420201	0.171337606462301	not
augustus-30200_pilon_pilon_pilon-processed-gene-0.0-mRNA-1	1041	1108	1668	1947	1212	2331	9.694222	10.091106	16.922857	18.72493	14.811014	24.783279	0.775823882292836	0.0233821879808977	0.171337606462301	not
QX_newGene_6524	113	107	191	6	24	64	1.926567	1.784557	3.54603	0.095139	0.532981	1.243724	-1.87022242051605	0.0233824809194292	0.171337606462301	not
maker-39448_pilon_pilon_pilon-augustus-gene-0.1-mRNA-1	954	515	347	173	253	280	6.619128	3.493321	2.619524	1.235125	2.298203	2.212605	-1.01673567778444	0.0235850063997458	0.172722708573753	not
maker-44086_pilon_pilon_pilon-augustus-gene-0.36-mRNA-1	980	403	551	258	254	319	31.42276	12.632582	19.224539	8.538238	10.687715	11.657091	-0.912148516173249	0.023631937382157	0.172967395233019	not
maker-10686_pilon_pilon_pilon-augustus-gene-1.35-mRNA-1	50	18	42	86	110	53	0.551656	0.18661	0.510581	0.991924	1.60636	0.66954	1.51002938306182	0.0236694650016557	0.173062111410341	not
maker-9204_pilon_pilon_pilon-augustus-gene-1.22-mRNA-1	445	92	310	57	58	136	4.289078	0.860449	3.249877	0.566346	0.730279	1.494157	-1.49335066795675	0.0236719317623962	0.173062111410341	not
augustus-7976_pilon_pilon_pilon-processed-gene-0.10-mRNA-1	4924	4933	4395	6048	4115	5148	118.865196	116.40818	115.553047	150.703262	130.264099	141.749542	0.399167366015499	0.023686239323627	0.173067816051675	not
maker-31600_pilon_pilon_pilon-augustus-gene-0.18-mRNA-1	908	594	283	53	143	317	5.26537	3.366861	1.782129	0.312955	1.0807	2.097397	-1.46969878448024	0.0237755549750362	0.173621261615647	not
QX_newGene_8756	225	306	270	494	350	276	7.44175	9.910783	9.727192	16.89156	15.213669	10.410452	0.790274968646517	0.0238191579263215	0.173840448664779	not
maker-43310_pilon_pilon_pilon-augustus-gene-0.18-mRNA-1	425	440	275	443	408	542	15.063663	15.252275	10.616357	16.211189	18.970512	21.925135	0.607890475412257	0.023845220489104	0.173931442951879	not
augustus-4784_pilon_pilon_pilon-processed-gene-0.2-mRNA-1	0	0	0	0	100	93	0.0	0.0	0.0	0.0	1.358215	1.09855	8.82872592770632	0.0238776685788295	0.174068884215125	not
augustus-5040_pilon_pilon_pilon-processed-gene-1.7-mRNA-1	228	216	177	260	231	264	3.874551	3.57593	3.263198	4.556828	5.146183	5.108469	0.594348645538812	0.0239329034050487	0.174329739448339	not
maker-36388_pilon_pilon_pilon-augustus-gene-0.20-mRNA-1	41	65	103	140	67	285	0.394282	0.615714	1.099754	1.420824	0.861938	3.19035	1.4496107502239	0.0239407028459224	0.174329739448339	not
maker-82894_pilon_pilon_pilon-augustus-gene-0.8-mRNA-1	1648	725	1564	11211	8113	376	29.634762	12.73047	30.632597	208.10466	191.33223	7.706471	2.64191719385242	0.0239752393034478	0.174471539258069	not
maker-898_pilon_pilon_pilon-augustus-gene-5.19-mRNA-1	1520	834	852	2666	939	1446	40.729057	21.8419	24.848227	73.737816	32.992798	44.182411	0.926692671104556	0.0239874501762501	0.174471539258069	not
maker-23898_pilon_pilon_pilon-augustus-gene-0.16-mRNA-1	255	166	84	54	68	34	2.162745	1.377073	0.776026	0.469164	0.752556	0.324264	-1.31909317017162	0.0241513180776417	0.175563615616675	not
QX_newGene_3285	0	10	0	63	43	4	0.0	0.174547	0.0	1.204744	1.036762	0.080289	3.87816658239509	0.0241720389557313	0.175614461328578	not
QX_newGene_2619	897	1202	1106	1354	949	1711	2.509344	3.288193	3.369413	3.911825	3.480675	5.463424	0.603776552986074	0.0241957555290605	0.175687001270602	not
maker-63968_pilon_pilon_pilon-augustus-gene-0.5-mRNA-1	138	131	184	227	165	272	7.166227	6.619573	10.399028	12.15133	11.254918	16.111303	0.820735029551231	0.024275307914727	0.176164656529221	not
maker-30438_pilon_pilon_pilon-augustus-gene-0.29-mRNA-1	138	126	129	172	156	187	0.651616	0.583204	0.664021	0.840008	0.966572	1.010724	0.69271515677271	0.0243664806180073	0.17661760675727	not
QX_newGene_803	759	700	846	102	412	228	22.885508	20.632399	27.792139	3.168151	16.292461	7.840421	-1.25807232867074	0.0243777068690431	0.17661760675727	not
maker-59554_pilon_pilon_pilon-augustus-gene-0.8-mRNA-1	138	347	510	554	539	743	3.305636	8.132165	13.342381	13.742978	16.966326	20.354855	1.14894146128364	0.0243791381533014	0.17661760675727	not
maker-27028_pilon_pilon_pilon-augustus-gene-0.15-mRNA-1	137	85	114	56	27	47	0.746954	0.453782	0.676732	0.315755	0.193244	0.290226	-1.10176877758393	0.0244124625601285	0.176758939442153	not
QX_newGene_1515	27	13	40	133	61	33	0.6373	0.294858	1.024805	3.237841	1.883688	0.866401	1.75781979758603	0.0244308215857125	0.176791816384392	not
augustus-1072_pilon_pilon_pilon-processed-gene-0.0-mRNA-1	41	41	52	92	79	63	0.754729	0.736622	1.051041	1.785548	1.925937	1.349768	1.10703642561948	0.0244629754977278	0.176924425391707	not
maker-67642_pilon_pilon_pilon-augustus-gene-0.18-mRNA-1	0	0	0	129	67	0	0.0	0.0	0.0	1.815363	1.185329	0.0	8.79073439345086	0.0244902148070167	0.17702136058812	not
augustus-1550_pilon_pilon_pilon-processed-gene-1.16-mRNA-1	1101	1573	1270	2262	863	3188	8.282257	11.569224	10.408112	17.57391	8.516598	27.369192	0.927927089442701	0.024581977602412	0.177584314762992	not
maker-10446_pilon_pilon_pilon-augustus-gene-0.32-mRNA-1	133	38	79	25	0	12	0.806989	0.223436	0.523189	0.152396	0.0	0.079104	-2.55811702670927	0.0246237949150494	0.177786022654143	not
maker-51258_pilon_pilon_pilon-augustus-gene-0.17-mRNA-1	487	396	219	167	101	212	4.457583	3.54509	2.178823	1.577994	1.207947	2.206006	-0.899959652723572	0.0246689916215385	0.177975884740774	not
augustus-34790_pilon_pilon_pilon-processed-gene-0.31-mRNA-1	4285	5347	5400	7082	4725	5888	290.696198	354.523041	398.944122	495.884033	420.30896	455.669769	0.52083120981581	0.0246779130475327	0.177975884740774	not
maker-16102_pilon_pilon_pilon-augustus-gene-0.61-mRNA-1	16222	15810	13094	17763	14591	15400	188.187775	179.266647	165.415909	212.691986	221.957184	203.788239	0.393921419502672	0.0247144628330628	0.178072034871454	not
maker-30508_pilon_pilon_pilon-augustus-gene-0.10-mRNA-1	410	264	116	105	82	104	17.559986	11.027523	5.405385	4.624557	4.602917	5.073035	-1.10925924313187	0.0247190819080586	0.178072034871454	not
augustus-60524_pilon_pilon_pilon-processed-gene-0.6-mRNA-1	254	139	75	74	36	43	4.748163	2.535642	1.519485	1.424188	0.871709	0.898371	-1.30099314485275	0.0247707898958324	0.178336293727388	not
augustus-11110_pilon_pilon_pilon-processed-gene-0.18-mRNA-1	261	112	38	29	28	47	5.212259	2.185582	0.819191	0.588717	0.720639	1.061104	-1.64681155192473	0.0247836431332887	0.178336293727388	not
maker-45710_pilon_pilon_pilon-augustus-gene-0.11-mRNA-1	134	54	64	32	12	31	9.144125	3.599271	4.785545	2.240272	1.024776	2.388759	-1.48069746376558	0.0248761147497389	0.178901074821899	not
augustus-28412_pilon_pilon_pilon-processed-gene-0.9-mRNA-1	6690	9847	4344	2639	3818	1828	73.019585	105.064079	51.634872	29.725679	54.648544	22.761625	-0.946581806176537	0.0249245820485101	0.179148934117212	not
maker-10732_pilon_pilon_pilon-augustus-gene-2.41-mRNA-1	247	169	142	101	66	81	1.696221	1.132741	1.059162	0.709676	0.591034	0.628573	-0.866108931434257	0.0249958581352024	0.179560364391791	not
augustus-76_pilon_pilon_pilon-processed-gene-5.0-mRNA-1	3477	3806	3868	3526	3570	12336	34.827988	37.264549	42.191257	36.458363	46.895481	140.962952	1.05980822329194	0.0250209606050663	0.179639826027619	not
maker-13632_pilon_pilon_pilon-augustus-gene-0.3-mRNA-1	681	847	942	743	1992	1233	9.968397	12.113621	15.018869	11.225166	38.238575	20.583658	1.04393918430336	0.025060597771191	0.179823492924631	not
QX_newGene_3956	166	466	259	169	51	29	5.19701	14.314006	8.84916	5.46803	2.086692	1.009088	-1.55357992997947	0.0250791879760481	0.179856015115224	not
augustus-2548_pilon_pilon_pilon-processed-gene-0.7-mRNA-1	140	58	157	167	228	263	1.824965	0.735656	2.22704	2.254117	3.915786	3.925127	1.17903172727763	0.025120016753814	0.180047895993444	not
maker-1590_pilon_pilon_pilon-augustus-gene-2.7-mRNA-1	8	102	13	243	14	303	0.32441	4.228483	0.57689	10.650942	0.734787	14.700434	2.45892139798673	0.0251359795952299	0.180060573467705	not
augustus-8152_pilon_pilon_pilon-processed-gene-0.8-mRNA-1	727	247	222	151	144	120	7.332094	2.436368	2.435426	1.565663	1.89427	1.372298	-1.18752124584147	0.0251499331551343	0.180060573467705	not
maker-55382_pilon_pilon_pilon-augustus-gene-0.1-mRNA-1	1276	3625	3055	1124	1187	985	14.393388	39.970238	37.53458	13.08034	17.551826	12.66783	-0.954105695161949	0.0251948985026256	0.180281617137915	not
maker-67998_pilon_pilon_pilon-augustus-gene-0.7-mRNA-1	223	102	37	9	29	0	6.979783	3.101427	1.257482	0.288576	1.151891	0.0	-2.76582357536422	0.0252201377789253	0.18032304052412	not
maker-17332_pilon_pilon_pilon-augustus-gene-0.14-mRNA-1	92	129	91	298	104	139	0.409059	0.564663	0.440593	1.378223	0.609374	0.708381	1.0701640891085	0.0252298907697268	0.18032304052412	not
maker-24584_pilon_pilon_pilon-augustus-gene-0.10-mRNA-1	11041	12362	15317	16641	14279	16064	845.323486	925.132385	1277.123901	1315.072388	1433.593262	1403.007202	0.568505258320219	0.0252429705782944	0.18032304052412	not
maker-21914_pilon_pilon_pilon-augustus-gene-0.5-mRNA-1	250	222	221	318	203	434	3.396947	2.952051	3.281009	4.469803	3.61573	6.751587	0.736946298859334	0.0253046958652125	0.180663102064469	not
maker-47996_pilon_pilon_pilon-augustus-gene-0.7-mRNA-1	5073	7225	4768	6452	6109	6727	26.164131	36.427082	26.781363	34.352047	41.321293	39.579666	0.498363262085142	0.0253219296874441	0.180663195871147	not
maker-11554_pilon_pilon_pilon-augustus-gene-0.20-mRNA-1	110	82	85	104	141	184	1.010558	0.739939	0.847349	0.985226	1.708386	1.935212	0.945086586794763	0.0253406035506408	0.180663195871147	not
QX_newGene_5152	54	45	71	119	67	110	1.093245	0.882716	1.579224	2.518244	1.777814	2.552848	1.05991804441885	0.0253470717983984	0.180663195871147	not
maker-11488_pilon_pilon_pilon-augustus-gene-0.25-mRNA-1	186	67	39	28	24	24	5.189861	1.827041	1.159262	0.798316	0.874604	0.750646	-1.60245367973821	0.0254288373981191	0.181145069973016	not
QX_newGene_2895	340	105	134	61	67	63	3.13056	0.944551	1.338726	0.576812	0.809034	0.655557	-1.27023650025776	0.0254777422564427	0.181362170390762	not
maker-42364_pilon_pilon_pilon-augustus-gene-0.1-mRNA-1	4573	5542	4544	6676	5010	4898	35.110268	41.594795	37.9944	52.904453	50.444149	42.900131	0.486380114271421	0.0255017462564354	0.181362170390762	not
maker-4002_pilon_pilon_pilon-augustus-gene-1.18-mRNA-1	382	356	246	194	149	142	15.386697	14.001195	10.758226	8.049442	7.846073	6.483449	-0.70048805961775	0.02550184027927	0.181362170390762	not
maker-2062_pilon_pilon_pilon-augustus-gene-0.61-mRNA-1	818	357	332	290	130	177	1.501902	0.639885	0.662796	0.549492	0.311176	0.369785	-1.04515192882099	0.0255185555508665	0.181380222065436	not
maker-25664_pilon_pilon_pilon-augustus-gene-1.23-mRNA-1	7894	12465	9778	13650	10093	11796	6.797296	10.491626	9.169361	12.132167	11.396127	11.586857	0.53888929637793	0.0256173363000717	0.181974150548401	not
maker-18468_pilon_pilon_pilon-augustus-gene-0.4-mRNA-1	237	63	0	0	0	0	5.704814	1.485593	0.0	0.0	0.0	0.0	-8.72103251752657	0.0256305627081615	0.181974150548401	not
maker-42212_pilon_pilon_pilon-augustus-gene-0.10-mRNA-1	365	234	150	122	90	45	5.930726	3.724186	2.650412	2.035058	1.920863	0.823853	-1.20132862741663	0.025700466189229	0.182288926772896	not
maker-28362_pilon_pilon_pilon-augustus-gene-0.32-mRNA-1	5901	7351	6924	7113	6875	9307	106.119263	129.214813	135.612885	132.045029	162.135315	190.9272	0.506363595266973	0.0257033940830315	0.182288926772896	not
QX_newGene_4595	3881	2461	3653	3814	3844	5409	65.337044	40.485115	66.975685	66.265656	84.851974	103.867485	0.675372514276584	0.0257528166883216	0.18230609163426	not
maker-11094_pilon_pilon_pilon-augustus-gene-0.4-mRNA-1	126	88	138	208	164	159	1.654368	1.132794	1.981933	2.833903	2.839687	2.389991	0.882853283617315	0.0257546517521758	0.18230609163426	not
maker-27712_pilon_pilon_pilon-augustus-gene-0.26-mRNA-1	890	539	305	295	215	205	25.916679	15.340655	9.658709	8.844177	8.210109	6.801003	-0.947006258700546	0.0257620908018732	0.18230609163426	not
maker-51848_pilon_pilon_pilon-augustus-gene-0.12-mRNA-1	5656	7324	7477	8828	5715	13156	21.948536	27.779976	31.599573	35.363029	29.082228	58.242069	0.700578793677876	0.0257628117613524	0.18230609163426	not
maker-30398_pilon_pilon_pilon-augustus-gene-0.19-mRNA-1	86	119	120	167	126	172	1.712276	2.31625	2.591212	3.426761	3.277501	3.907869	0.803905131092136	0.0259224730816642	0.183334505586961	not
augustus-25114_pilon_pilon_pilon-processed-gene-1.7-mRNA-1	322	493	358	465	422	566	6.617844	9.933087	8.015036	9.891432	11.405656	13.293724	0.616203790632698	0.0259443030689985	0.183387521251252	not
augustus-5040_pilon_pilon_pilon-processed-gene-0.20-mRNA-1	0	0	0	116	67	0	0.0	0.0	0.0	4.134449	3.027546	0.0	8.70002453900287	0.0260081800871127	0.183702603076276	not
QX_newGene_8771	332	241	161	124	93	114	12.752212	9.060415	6.704272	4.887853	4.667445	4.958954	-0.832562939141174	0.0260386640680556	0.183702603076276	not
maker-508_pilon_pilon_pilon-augustus-gene-1.45-mRNA-1	689	322	476	2578	675	297	7.322774	3.339684	5.504083	28.294746	9.411756	3.597149	1.51444390602647	0.0260443882939284	0.183702603076276	not
maker-9374_pilon_pilon_pilon-augustus-gene-0.7-mRNA-1	375	171	64	65	56	57	3.523093	1.571318	0.654793	0.628915	0.689342	0.602495	-1.42877107353312	0.026051722135307	0.183702603076276	not
QX_newGene_8732	169	301	301	599	246	390	2.549443	4.446986	4.952846	9.360222	4.872776	6.727804	0.937853543905062	0.0260606709851055	0.183702603076276	not
maker-10994_pilon_pilon_pilon-augustus-gene-0.22-mRNA-1	138	178	291	291	238	537	2.825461	3.585373	6.520803	6.179095	6.420411	12.620416	1.05796844374074	0.0260852755953883	0.183774788528303	not
maker-6244_pilon_pilon_pilon-augustus-gene-0.11-mRNA-1	191	285	146	346	270	241	2.824893	4.122851	2.350971	5.279138	5.230561	4.056877	0.792769628945981	0.0261221256440606	0.183835362443201	not
QX_newGene_8437	4841	8238	3951	3146	2472	3116	16.170187	26.900299	14.373263	10.845162	10.825592	11.871582	-0.640748489090524	0.0261226112960559	0.183835362443201	not
maker-8120_pilon_pilon_pilon-augustus-gene-0.5-mRNA-1	10261	8599	8125	6663	3969	4845	115.775063	94.835213	99.834351	77.598145	58.72266	62.351753	-0.510502576353505	0.0262103631460991	0.184227863762057	not
maker-4046_pilon_pilon_pilon-augustus-gene-2.25-mRNA-1	97	143	136	26	60	22	1.894244	2.742937	2.9024	0.522704	1.54273	0.487011	-1.42432867417041	0.0262294743432005	0.184227863762057	not
maker-544_pilon_pilon_pilon-augustus-gene-0.20-mRNA-1	89	94	62	39	22	33	1.342318	1.390049	1.021304	0.597255	0.428668	0.5602	-1.08311247084262	0.0262331537358757	0.184227863762057	not
maker-7658_pilon_pilon_pilon-augustus-gene-0.57-mRNA-1	709	909	811	1074	825	909	6.118182	7.662173	7.615545	9.560968	9.334763	8.946392	0.509934155642514	0.0262359830994582	0.184227863762057	not
maker-29520_pilon_pilon_pilon-augustus-gene-0.6-mRNA-1	483	26	62	29	44	22	3.194839	0.167987	0.439853	0.192873	0.373211	0.164244	-2.20294357815873	0.026289474134781	0.184343187797602	not
augustus-14256_pilon_pilon_pilon-processed-gene-0.2-mRNA-1	383	309	208	164	131	128	6.253136	4.923965	3.698133	2.75995	2.791944	2.382624	-0.765420273486529	0.0262932712387055	0.184343187797602	not
QX_newGene_3617	0	151	126	0	0	0	0.0	4.053757	3.762947	0.0	0.0	0.0	-8.6814292871196	0.0263093574580619	0.184343187797602	not
maker-5634_pilon_pilon_pilon-augustus-gene-1.26-mRNA-1	862	379	325	231	167	251	16.734837	7.18833	6.866611	4.623596	4.247738	5.556523	-0.96366100100257	0.0263100407158372	0.184343187797602	not
maker-70176_pilon_pilon_pilon-augustus-gene-0.13-mRNA-1	1346	1023	851	635	515	637	15.950495	11.853147	10.980585	7.763191	7.99987	8.615852	-0.539758925184181	0.0263455105888453	0.184475720503232	not
maker-49370_pilon_pilon_pilon-augustus-gene-0.23-mRNA-1	152	73	69	31	25	44	1.085732	0.503455	0.533773	0.228563	0.23302	0.351832	-1.25523786715698	0.0263577940503289	0.184475720503232	not
maker-39626_pilon_pilon_pilon-augustus-gene-0.12-mRNA-1	311	286	212	131	105	169	0.95082	0.854897	0.705862	0.413592	0.418552	0.588959	-0.695527295936872	0.0264298925450174	0.184743405783065	not
maker-7484_pilon_pilon_pilon-augustus-gene-2.15-mRNA-1	72	67	51	119	91	81	0.408908	0.37144	0.31848	0.70588	0.684508	0.53013	0.932462747170986	0.026430831167337	0.184743405783065	not
maker-4846_pilon_pilon_pilon-augustus-gene-0.10-mRNA-1	160	287	176	403	214	279	0.548708	0.962841	0.656713	1.428459	0.963397	1.091839	0.820272777732902	0.0264393603242764	0.184743405783065	not
maker-5188_pilon_pilon_pilon-augustus-gene-0.21-mRNA-1	182	501	70	118	29	34	0.606324	1.63945	0.252371	0.405987	0.124472	0.129908	-1.73906972100952	0.0264635307789536	0.184780668580763	not
maker-7388_pilon_pilon_pilon-augustus-gene-0.53-mRNA-1	1525	1801	1323	1071	786	866	11.363121	13.116986	10.73947	8.23478	7.680568	7.362877	-0.462566435167443	0.0264735786703563	0.184780668580763	not
QX_newGene_632	314	168	137	92	81	70	2.13947	1.116654	1.010648	0.647157	0.717882	0.538092	-1.01904284401401	0.0265066644064531	0.184910722146217	not
QX_newGene_2169	57	87	79	186	102	91	1.65466	2.478908	2.505386	5.606553	3.877785	3.018888	1.05482563404386	0.0266047243957545	0.185493647912416	not
maker-34302_pilon_pilon_pilon-augustus-gene-0.6-mRNA-1	71	119	84	40	31	35	3.138972	5.151081	4.049451	1.789786	1.758373	1.746576	-1.06223242795692	0.026648376507737	0.185696802309361	not
maker-1640_pilon_pilon_pilon-augustus-gene-1.9-mRNA-1	78	161	99	60	28	26	1.142588	2.318784	1.590245	0.912851	0.537913	0.426056	-1.2699686393559	0.0266799513533644	0.185732581747209	not
QX_newGene_3646	133	52	55	38	9	8	4.593033	1.762871	2.061176	1.334878	0.377057	0.300015	-1.85306764278194	0.0266898493128708	0.185732581747209	not
maker-1356_pilon_pilon_pilon-augustus-gene-0.42-mRNA-1	424	318	345	605	627	337	0.962969	0.705243	0.853129	1.418924	1.868303	0.87413	0.865000170657263	0.0266970625162668	0.185732581747209	not
augustus-34092_pilon_pilon_pilon-processed-gene-0.18-mRNA-1	0	0	0	89	84	0	0.0	0.0	0.0	1.108922	1.32354	0.0	8.65909089216721	0.0267194382171853	0.18578722421232	not
maker-22760_pilon_pilon_pilon-augustus-gene-2.38-mRNA-1	2061	3334	2195	4875	2790	2535	4.046676	6.400022	4.693031	9.88165	7.185061	5.677503	0.731835158576284	0.0267958476162368	0.186217313635053	not
maker-22642_pilon_pilon_pilon-augustus-gene-1.12-mRNA-1	316	268	241	530	380	258	1.17774	0.975533	0.978684	2.039044	1.856578	1.093687	0.818448384857061	0.026930452385379	0.186957724272851	not
maker-19320_pilon_pilon_pilon-augustus-gene-0.50-mRNA-1	129	92	82	201	110	141	0.967827	0.672292	0.666305	1.552816	1.07849	1.205304	0.869840673385115	0.0269316152755092	0.186957724272851	not
maker-35016_pilon_pilon_pilon-augustus-gene-0.6-mRNA-1	202388	103120	97192	72489	47081	77466	2114.448242	1053.069214	1105.827515	781.706299	645.003723	923.225342	-0.736793136547237	0.0270065441502123	0.187287475040013	not
maker-2590_pilon_pilon_pilon-augustus-gene-2.47-mRNA-1	11027	13051	10903	12374	10861	13622	14.407248	16.666914	15.513611	16.686924	18.60747	20.302485	0.380779808623492	0.027008393891576	0.187287475040013	not
maker-9108_pilon_pilon_pilon-augustus-gene-0.13-mRNA-1	74	77	70	28	25	33	1.572994	1.581073	1.613162	0.61146	0.684586	0.780568	-1.05990158528075	0.0270353230351088	0.187372655964887	not
maker-37856_pilon_pilon_pilon-augustus-gene-0.10-mRNA-1	1502	1614	1602	1705	1474	2529	12.030135	12.631762	13.970387	14.093428	15.480381	23.106668	0.56090630316792	0.027066609921175	0.187487930336498	not
maker-64442_pilon_pilon_pilon-augustus-gene-0.15-mRNA-1	467	665	674	673	725	953	9.393235	13.083941	14.783795	13.99363	19.137251	21.895836	0.678470620918812	0.0271007247284928	0.187622658104079	not
maker-4290_pilon_pilon_pilon-augustus-gene-0.3-mRNA-1	502	350	254	194	79	202	13.65378	9.298344	7.511851	5.443569	2.796957	6.249999	-0.943405323950951	0.0271601786847293	0.187898889731942	not
maker-4754_pilon_pilon_pilon-augustus-gene-0.40-mRNA-1	2381	1962	1447	1075	1041	1018	19.997633	16.109943	13.230728	9.312789	11.462375	9.753792	-0.557052722328434	0.0271699973428241	0.187898889731942	not
maker-15906_pilon_pilon_pilon-augustus-gene-0.11-mRNA-1	15	35	19	91	26	52	0.099509	0.236426	0.13952	0.646943	0.235726	0.408858	1.56288182670662	0.0272378661606753	0.188136405570248	not
maker-1866_pilon_pilon_pilon-augustus-gene-0.9-mRNA-1	5887	7836	4916	2471	2553	4485	23.739674	30.886225	21.58716	10.283389	13.497135	20.63175	-0.662558715113747	0.0272556642588394	0.188136405570248	not
maker-61058_pilon_pilon_pilon-augustus-gene-0.8-mRNA-1	177	135	129	83	45	69	3.226469	2.402669	2.553603	1.561625	1.06026	1.431253	-0.876961182812235	0.0272620737247964	0.188136405570248	not
maker-29216_pilon_pilon_pilon-augustus-gene-0.22-mRNA-1	1415	701	641	402	415	419	21.298878	10.307149	10.493969	6.246116	8.192043	7.182181	-0.828302690688377	0.027271325052412	0.188136405570248	not
maker-17038_pilon_pilon_pilon-augustus-gene-0.20-mRNA-1	1775	3368	1910	1399	903	1303	28.309748	52.497837	33.178871	23.024046	18.868832	23.70673	-0.664966362933746	0.0272778671512279	0.188136405570248	not
augustus-48954_pilon_pilon_pilon-processed-gene-0.9-mRNA-1	183	89	44	25	26	40	5.492537	2.614511	1.434072	0.770768	1.001039	1.367605	-1.46427901007167	0.0272971872943251	0.188168218881247	not
maker-53262_pilon_pilon_pilon-augustus-gene-0.8-mRNA-1	292	113	66	69	18	44	10.207724	3.850938	2.483774	2.491503	0.823157	1.75557	-1.56523893337715	0.0273239642631914	0.18825137252734	not
QX_newGene_10310	3349	3935	3615	3946	3567	4317	6.553689	7.528186	7.704607	7.971453	9.15324	9.638122	0.421486667429484	0.0274017750822765	0.188589754619284	not
maker-13396_pilon_pilon_pilon-augustus-gene-0.16-mRNA-1	651	618	537	692	580	704	4.446537	4.123765	3.997246	4.879744	5.19599	5.487126	0.435963894250698	0.027402560093579	0.188589754619284	not
maker-1188_pilon_pilon_pilon-augustus-gene-2.35-mRNA-1	232	160	85	56	43	79	1.008053	0.677378	0.402356	0.247116	0.24427	0.389221	-1.10951380094235	0.0274485107719633	0.188750129842518	not
augustus-26198_pilon_pilon_pilon-processed-gene-0.25-mRNA-1	415	296	200	138	84	179	6.9246	4.821353	3.634118	2.362899	1.81781	3.401921	-0.890622118344382	0.0274553690508775	0.188750129842518	not
maker-16762_pilon_pilon_pilon-augustus-gene-0.33-mRNA-1	2166	1813	1785	1011	1125	997	26.318209	21.535265	23.621029	12.678299	17.923046	13.818272	-0.554961693122643	0.0276138582756138	0.189737756594094	not
augustus-13934_pilon_pilon_pilon-processed-gene-0.0-mRNA-1	313	228	203	125	119	90	2.022944	1.441153	1.427898	0.834791	1.004609	0.664861	-0.826874385979644	0.0277136883533073	0.190283890699227	not
QX_newGene_6836	15	64	39	101	95	64	0.201783	0.843843	0.560651	1.397015	1.665965	0.975856	1.47233972541022	0.027723086780003	0.190283890699227	not
maker-784_pilon_pilon_pilon-augustus-gene-3.33-mRNA-1	15730	19655	13843	11547	8275	8109	383.194885	468.029755	367.260132	290.348541	264.341431	225.328888	-0.504495573933038	0.0277485906247634	0.19031212995429	not
maker-4784_pilon_pilon_pilon-augustus-gene-1.76-mRNA-1	3466	3093	2595	1812	1748	1813	4.078168	3.557618	3.324908	2.201156	2.697028	2.432768	-0.449095703877316	0.0277569512658046	0.19031212995429	not
maker-82632_pilon_pilon_pilon-augustus-gene-0.0-mRNA-1	187	102	93	38	41	63	7.423481	3.942186	4.014596	1.523314	2.09072	2.849511	-1.1161713627035	0.0279142409113729	0.191288054750993	not
QX_newGene_9534	2131	2032	1671	1332	1006	1272	4.546529	4.238149	3.88345	2.934058	2.813205	3.094734	-0.388799171126262	0.0279945328792314	0.191735574762787	not
maker-50240_pilon_pilon_pilon-augustus-gene-0.9-mRNA-1	142	66	53	35	25	16	0.347319	0.157985	0.140729	0.087071	0.078709	0.04476	-1.44966237492292	0.0280404803970908	0.19187448444825	not
maker-1274_pilon_pilon_pilon-augustus-gene-1.15-mRNA-1	586	300	242	92	119	217	2.356571	1.177748	1.06118	0.380861	0.62318	0.992335	-1.08396850582966	0.0280498484727518	0.19187448444825	not
maker-1258_pilon_pilon_pilon-augustus-gene-0.30-mRNA-1	1966	1005	707	682	402	524	7.571431	3.784506	2.963793	2.708472	2.030241	2.298958	-0.884687405287898	0.0280598061906108	0.19187448444825	not
augustus-8670_pilon_pilon_pilon-processed-gene-1.24-mRNA-1	1920	938	689	492	428	622	14.187536	6.771119	5.540682	3.752889	4.142004	5.243808	-0.884019213574937	0.0282501626472257	0.193072959887076	not
maker-51936_pilon_pilon_pilon-augustus-gene-0.6-mRNA-1	297	181	131	83	71	101	0.900377	0.53723	0.432771	0.259379	0.282399	0.349885	-0.940828522577434	0.0282925749484345	0.193259585632819	not
maker-1188_pilon_pilon_pilon-augustus-gene-2.33-mRNA-1	604	570	386	279	272	203	21.268602	19.635036	14.793073	10.135913	12.550035	8.14618	-0.710218080983568	0.0283582828877925	0.193330013791396	not
maker-150_pilon_pilon_pilon-augustus-gene-0.38-mRNA-1	1020	483	160	122	191	192	18.283518	8.462255	3.105436	2.246399	4.469758	3.910688	-1.34677098106678	0.0283639134037968	0.193330013791396	not
QX_newGene_6995	91	62	16	13	14	4	5.436374	3.619483	0.993135	0.751377	1.083581	0.247292	-2.05449437166278	0.0283653314733993	0.193330013791396	not
maker-12700_pilon_pilon_pilon-augustus-gene-0.28-mRNA-1	37	199	97	114	213	456	1.842334	9.888911	5.363226	6.003492	14.212317	26.510468	1.54611425786768	0.0283690597265004	0.193330013791396	not
QX_newGene_4444	0	187	76	0	0	0	0.0	3.971971	1.64154	0.0	0.0	0.0	-8.56564487183389	0.0283838163699624	0.193330013791396	not
maker-2692_pilon_pilon_pilon-augustus-gene-0.30-mRNA-1	1056	1131	824	1323	1084	1017	5.646943	5.911081	4.796757	7.298967	7.602536	6.200662	0.505556549458568	0.028393551345477	0.193330013791396	not
maker-14532_pilon_pilon_pilon-augustus-gene-1.10-mRNA-1	51	69	31	117	69	74	0.58781	0.779271	0.384903	1.39827	1.043793	0.980516	1.10219204335089	0.0284328781542717	0.193494810162634	not
maker-18134_pilon_pilon_pilon-augustus-gene-0.13-mRNA-1	363	264	185	111	38	156	5.294837	3.761774	2.937825	1.669183	0.714169	2.588589	-1.14981366598262	0.0284854584796946	0.193623727043661	not
maker-77392_pilon_pilon_pilon-augustus-gene-0.6-mRNA-1	85	59	40	16	23	12	1.488967	1.00471	0.756302	0.28368	0.512166	0.226647	-1.48692845808481	0.0284937683919234	0.193623727043661	not
maker-45336_pilon_pilon_pilon-augustus-gene-0.8-mRNA-1	118	93	25	25	16	22	2.220747	1.704791	0.493803	0.467936	0.375655	0.472987	-1.57176921143098	0.0285488309658616	0.193623727043661	not
maker-2808_pilon_pilon_pilon-augustus-gene-0.5-mRNA-1	312	466	267	661	432	352	4.403605	6.430863	4.110099	9.646435	8.004594	5.677092	0.788404878289146	0.0285749684961445	0.193623727043661	not
maker-46200_pilon_pilon_pilon-augustus-gene-0.20-mRNA-1	11174	5286	5180	12822	8536	8806	97.372269	45.024715	49.155968	115.336166	97.541031	87.534317	0.788575400126264	0.0285792736579651	0.193623727043661	not
QX_newGene_5206	236	80	52	29	24	49	2.721788	0.900883	0.654096	0.339643	0.352667	0.640834	-1.5386430766523	0.0285808256584267	0.193623727043661	not
augustus-19616_pilon_pilon_pilon-processed-gene-0.17-mRNA-1	1009	655	560	414	312	419	9.830444	6.238967	5.937309	4.155997	3.97678	4.649053	-0.651899222572502	0.0285848609630151	0.193623727043661	not
maker-17104_pilon_pilon_pilon-augustus-gene-0.14-mRNA-1	421	235	254	146	116	163	5.204033	2.842518	3.418261	1.854857	1.869715	2.288438	-0.799218614530892	0.0285865114103871	0.193623727043661	not
maker-15412_pilon_pilon_pilon-augustus-gene-0.23-mRNA-1	835	684	342	320	219	324	25.414562	20.343918	11.315962	10.037027	8.719598	11.2451	-0.792053025890661	0.0285880272303795	0.193623727043661	not
augustus-11194_pilon_pilon_pilon-processed-gene-2.4-mRNA-1	247	230	236	309	267	286	11.802561	10.733984	12.268839	15.240993	16.700031	15.561226	0.578084103447712	0.0286257496637362	0.193692900866798	not
maker-1410_pilon_pilon_pilon-augustus-gene-1.34-mRNA-1	1053	814	614	419	299	557	10.847814	8.196444	6.890271	4.454066	4.028557	6.545356	-0.664715222770774	0.0286285192699011	0.193692900866798	not
QX_newGene_11760	186	102	100	37	21	0	3.273512	1.739084	1.912797	0.644468	0.467637	0.0	-2.41027977179515	0.0286868878762319	0.193985223831137	not
maker-12722_pilon_pilon_pilon-augustus-gene-0.13-mRNA-1	250	293	215	119	133	98	7.429173	8.520662	6.94671	3.64915	5.19088	3.328204	-0.777443968074064	0.0287372766988076	0.194074120579133	not
augustus-1162_pilon_pilon_pilon-processed-gene-2.22-mRNA-1	201	65	0	0	0	0	5.312294	1.664322	0.0	0.0	0.0	0.0	-8.54580088239873	0.0287531646611825	0.194074120579133	not
maker-80100_pilon_pilon_pilon-augustus-gene-0.16-mRNA-1	403	580	396	734	376	680	14.17872	19.982912	15.186584	26.683207	17.356556	27.323318	0.659841190636411	0.0287680129574624	0.194074120579133	not
maker-16758_pilon_pilon_pilon-augustus-gene-0.23-mRNA-1	294	206	230	72	107	134	3.437777	2.353278	2.919952	0.860337	1.64111	1.779694	-0.906312201772937	0.0287719970812152	0.194074120579133	not
maker-6504_pilon_pilon_pilon-augustus-gene-4.16-mRNA-1	602	584	334	298	197	278	2.881244	2.733647	1.737469	1.472557	1.236082	1.514572	-0.664959036729413	0.0287758798451317	0.194074120579133	not
maker-6002_pilon_pilon_pilon-augustus-gene-1.3-mRNA-1	187	130	213	313	211	246	1.420695	0.963924	1.763656	2.457184	2.098438	2.13024	0.814683823347911	0.0287929760514256	0.194087110433055	not
maker-38682_pilon_pilon_pilon-augustus-gene-0.14-mRNA-1	395	303	395	192	183	139	4.681412	3.501747	5.091512	2.34291	2.837142	1.878794	-0.777682466936716	0.0288156369524047	0.194137577234895	not
augustus-12064_pilon_pilon_pilon-processed-gene-0.51-mRNA-1	33	103	115	0	20	12	0.108737	0.338	0.419201	0.0	0.084249	0.045057	-2.5924599917099	0.028831539088213	0.194142479523472	not
maker-84148_pilon_pilon_pilon-augustus-gene-0.5-mRNA-1	978	690	499	394	296	412	17.573187	12.1278	9.762024	7.298315	6.963605	8.434253	-0.665588623814468	0.0288609630947673	0.194238380765099	not
maker-14320_pilon_pilon_pilon-augustus-gene-0.16-mRNA-1	83	113	60	36	31	27	0.600331	0.800914	0.472287	0.26473	0.294237	0.220667	-1.11313377151715	0.0288800410674227	0.194264587495587	not
maker-19856_pilon_pilon_pilon-augustus-gene-0.9-mRNA-1	119	95	92	36	47	32	0.658272	0.514958	0.553249	0.206058	0.340395	0.199905	-1.07463381634901	0.0289129900789793	0.194384022632927	not
maker-11784_pilon_pilon_pilon-augustus-gene-2.16-mRNA-1	550	619	591	709	553	721	11.379141	12.503875	13.314466	15.123221	14.997375	17.005812	0.46669021215125	0.0290476839614721	0.195187010820942	not
maker-10526_pilon_pilon_pilon-augustus-gene-0.56-mRNA-1	539	704	761	755	696	1276	1.146143	1.464304	1.762769	1.65859	1.940975	3.098538	0.722254147492407	0.0290641612759047	0.195195212264527	not
maker-21326_pilon_pilon_pilon-augustus-gene-0.64-mRNA-1	628	421	313	236	165	258	7.628023	4.994429	4.135644	2.952471	2.625937	3.563137	-0.743699535788634	0.0290831793232681	0.195220459738663	not
QX_newGene_4369	326	166	129	92	69	87	2.068666	1.027283	0.892134	0.602469	0.572592	0.626048	-1.00919048905674	0.0291545070784635	0.195503263775396	not
maker-10364_pilon_pilon_pilon-augustus-gene-0.43-mRNA-1	881	514	267	273	144	256	4.774511	2.721645	1.571616	1.523685	1.023955	1.58094	-0.999317023080951	0.0291558720715535	0.195503263775396	not
augustus-1190_pilon_pilon_pilon-processed-gene-3.19-mRNA-1	0	140	109	0	0	0	0.0	4.547693	3.920716	0.0	0.0	0.0	-8.52351441984811	0.0291729069353609	0.195515019031434	not
maker-71826_pilon_pilon_pilon-augustus-gene-0.4-mRNA-1	17	48	26	8	245	75	0.097267	0.276843	0.163777	0.047863	1.906845	0.508492	2.31444617333014	0.0292321618744929	0.195698325904927	not
augustus-1002_pilon_pilon_pilon-processed-gene-0.6-mRNA-1	860	1375	1224	1993	1242	1280	1.902647	2.973945	2.94882	4.550117	3.602722	3.229928	0.675710609009051	0.0292458804592224	0.195698325904927	not
QX_newGene_10465	166	63	87	40	27	42	2.736974	1.003848	1.562303	0.669324	0.575274	0.783153	-1.2459619312896	0.02924614656325	0.195698325904927	not
maker-18462_pilon_pilon_pilon-augustus-gene-0.54-mRNA-1	792	661	702	908	725	815	16.834612	13.730025	16.244493	19.912706	20.214436	19.764425	0.483940635781074	0.0293376269477285	0.196207840653026	not
augustus-3260_pilon_pilon_pilon-processed-gene-0.24-mRNA-1	0	0	0	93	0	83	0.0	0.0	0.0	0.779444	0.0	0.773055	8.51442269634214	0.0293696642645942	0.196317520801395	not
maker-17008_pilon_pilon_pilon-augustus-gene-0.5-mRNA-1	848	632	791	947	695	1259	5.257971	3.83198	5.342995	6.057894	5.651377	8.902552	0.62834262824417	0.0293847156741184	0.196317520801395	not
maker-2306_pilon_pilon_pilon-augustus-gene-0.24-mRNA-1	1595	771	621	456	393	481	2.847148	1.344917	1.205926	0.839533	0.918523	0.978331	-0.846549154260808	0.0294284625656358	0.196507176442977	not
augustus-618_pilon_pilon_pilon-processed-gene-1.8-mRNA-1	97	74	95	138	141	116	2.313031	1.733747	2.48236	3.418172	4.428209	3.160563	0.883296909490563	0.0295347620639953	0.197114108422929	not
QX_newGene_9072	212	230	125	364	229	209	2.047948	2.17334	1.317389	3.63758	2.907392	2.308009	0.821107095191184	0.0295645385927343	0.197209961812014	not
QX_newGene_10900	1115	2074	1175	527	653	881	4.176325	7.597106	4.792961	2.037523	3.209059	3.764541	-0.7559799883478	0.0295970869773464	0.197324195303893	not
augustus-9804_pilon_pilon_pilon-processed-gene-0.27-mRNA-1	31	6	35	103	71	37	0.170663	0.029358	0.210674	0.58658	0.511123	0.231812	1.8260829716317	0.0296234631633356	0.197397181099852	not
QX_newGene_5202	75	93	59	19	30	29	1.211214	1.471339	1.046484	0.311371	0.63592	0.528833	-1.19941862564363	0.0296642145915637	0.197565831069477	not
augustus-45528_pilon_pilon_pilon-processed-gene-0.0-mRNA-1	155	246	195	331	202	268	1.010732	1.572247	1.389841	2.241062	1.735254	2.004378	0.716613006563959	0.0297179903680113	0.19778511832054	not
maker-25016_pilon_pilon_pilon-augustus-gene-0.1-mRNA-1	257	149	74	78	31	52	8.886069	5.009897	2.768045	2.75678	1.397755	2.039005	-1.27600271470627	0.0297280586626855	0.19778511832054	not
QX_newGene_2878	1119	1274	798	1107	2062	1246	5.928159	6.60158	4.60212	6.056842	14.333182	7.534016	0.845339891601768	0.0297830750374971	0.197964036000545	not
maker-2400_pilon_pilon_pilon-augustus-gene-0.70-mRNA-1	7499	9861	7889	10028	7721	9463	26.669489	34.278736	30.551489	36.809616	36.007278	38.391125	0.41027313892106	0.0297858972409761	0.197964036000545	not
QX_newGene_1621	324	219	210	450	503	220	1.681	1.110903	1.187467	2.413222	3.4307	1.305398	0.992011748979518	0.0298756938631069	0.198381051942693	not
maker-69630_pilon_pilon_pilon-augustus-gene-0.2-mRNA-1	246	382	251	420	755	265	7.654436	11.608065	8.487632	13.502877	30.825981	9.401361	1.10186489143237	0.0298796535167711	0.198381051942693	not
maker-20004_pilon_pilon_pilon-augustus-gene-0.5-mRNA-1	185	288	188	306	214	341	2.267168	3.456986	2.508058	3.872315	3.437521	4.774793	0.679431100605107	0.0299346431803193	0.198643062681019	not
augustus-14126_pilon_pilon_pilon-processed-gene-0.4-mRNA-1	0	0	0	73	79	0	0.0	0.0	0.0	3.9929	5.514302	0.0	8.48366395146921	0.0299614780172652	0.198718066227522	not
maker-11340_pilon_pilon_pilon-augustus-gene-0.51-mRNA-1	80	117	60	31	32	12	0.404518	0.57571	0.330276	0.160212	0.206901	0.068035	-1.41410540542644	0.0300662124569034	0.19923376357271	not
augustus-3922_pilon_pilon_pilon-processed-gene-2.19-mRNA-1	2755	2559	2485	2626	2886	3217	155.380432	141.076309	152.657043	152.874023	213.49794	206.971054	0.476722405224953	0.0300703765404802	0.19923376357271	not
maker-43962_pilon_pilon_pilon-augustus-gene-0.12-mRNA-1	236	80	75	40	46	16	1.16348	0.384026	0.402466	0.202267	0.294549	0.08955	-1.5692203179093	0.0301278928154428	0.199454804265426	not
maker-93246_pilon_pilon_pilon-augustus-gene-0.6-mRNA-1	187	118	101	64	44	63	0.847478	0.520533	0.496167	0.300224	0.261209	0.3228	-0.945667026465347	0.0301462861169099	0.199454804265426	not
maker-2074_pilon_pilon_pilon-augustus-gene-4.14-mRNA-1	8580	6231	5989	9036	8463	7129	213.882278	151.814575	162.585709	232.487579	276.618805	202.698654	0.567014634066624	0.0301505073823147	0.199454804265426	not
maker-55120_pilon_pilon_pilon-augustus-gene-0.11-mRNA-1	398	148	159	121	51	85	7.199945	2.617172	3.11627	2.24948	1.207858	1.745479	-1.17327892211148	0.0302254679510085	0.199847357604756	not
QX_newGene_5384	403	169	54	26	80	27	2.808183	1.145321	0.406074	0.180999	0.729006	0.210898	-1.79146650231842	0.0302746172299041	0.200016663804037	not
maker-47472_pilon_pilon_pilon-augustus-gene-0.26-mRNA-1	174	124	131	274	395	110	5.361646	3.740059	4.407886	8.755673	16.023726	3.860566	1.23356657389717	0.0302896457786544	0.200016663804037	not
augustus-8030_pilon_pilon_pilon-processed-gene-0.1-mRNA-1	2719	4171	2826	1782	1808	1404	47.771492	71.636826	54.072784	32.305771	41.64703	28.125088	-0.625208002393254	0.0302979751799455	0.200016663804037	not
QX_newGene_4179	31	36	92	192	141	56	0.410406	0.463269	1.342621	2.664708	2.492102	0.850088	1.562382880151	0.030336059838195	0.200164801222211	not
maker-4588_pilon_pilon_pilon-augustus-gene-1.31-mRNA-1	171	31	95	18	35	11	3.916006	0.679406	2.364338	0.410102	1.028781	0.263018	-1.84606183744337	0.0305039902518188	0.20116909859885	not
maker-26822_pilon_pilon_pilon-augustus-gene-0.5-mRNA-1	100	187	175	248	182	246	0.794272	1.457815	1.515956	2.037403	1.896496	2.237677	0.83495945816468	0.0306237447444999	0.201668011933507	not
maker-600_pilon_pilon_pilon-augustus-gene-1.27-mRNA-1	501	682	486	367	257	272	4.952001	6.591181	5.22361	3.737173	3.330164	3.06301	-0.589271402181821	0.0306466095731593	0.201668011933507	not
maker-27792_pilon_pilon_pilon-augustus-gene-0.18-mRNA-1	18055	14895	14414	11063	7662	10312	90.435059	72.926048	78.627998	57.193405	50.324081	58.918919	-0.412540567174944	0.030660890304837	0.201668011933507	not
maker-101164_pilon_pilon_pilon-augustus-gene-0.1-mRNA-1	448	568	462	545	478	744	16.552357	20.521513	18.589342	20.772795	23.144236	31.362267	0.55537924843295	0.0306728267229408	0.201668011933507	not
augustus-15832_pilon_pilon_pilon-processed-gene-0.6-mRNA-1	17	29	35	67	46	51	0.246416	0.400239	0.546634	0.999254	0.85853	0.838613	1.29736375041956	0.0306788416056326	0.201668011933507	not
maker-9732_pilon_pilon_pilon-augustus-gene-0.12-mRNA-1	1851	5302	2965	1770	1271	1540	17.643253	49.416508	30.785099	17.417713	15.891439	16.752262	-0.832872724548502	0.030684677074951	0.201668011933507	not
maker-10250_pilon_pilon_pilon-augustus-gene-0.13-mRNA-1	180	78	37	12	0	31	0.475604	0.201938	0.106363	0.031569	0.0	0.093344	-2.53791599372201	0.0306912523400201	0.201668011933507	not
QX_newGene_446	152	112	88	59	40	50	7.897377	5.699437	4.97193	3.148279	2.681619	2.96006	-0.934090741321774	0.0307129448034785	0.201668011933507	not
QX_newGene_5978	462	226	130	118	70	116	11.974636	5.732073	3.675609	3.154113	2.357525	3.409538	-1.11854082352838	0.0307370599980805	0.201668011933507	not
maker-25084_pilon_pilon_pilon-augustus-gene-0.17-mRNA-1	656	935	688	819	1126	929	9.842211	13.715262	11.24489	12.685964	22.158169	15.906878	0.676417846807897	0.0307495887167104	0.201668011933507	not
maker-6332_pilon_pilon_pilon-augustus-gene-0.9-mRNA-1	439	636	584	665	991	634	7.941835	11.251445	11.513571	12.424594	23.515223	13.079252	0.809357097406374	0.030753031990173	0.201668011933507	not
augustus-15342_pilon_pilon_pilon-processed-gene-0.2-mRNA-1	77	79	74	200	64	133	0.754571	0.755707	0.793657	2.024987	0.816216	1.488005	1.04497180945566	0.0307955393816734	0.20177458521815	not
maker-30452_pilon_pilon_pilon-augustus-gene-0.13-mRNA-1	670	852	843	1012	1045	858	0.870429	1.082869	1.193943	1.358244	1.782202	1.273218	0.61915914338243	0.0308149316818715	0.20177458521815	not
maker-11852_pilon_pilon_pilon-augustus-gene-0.27-mRNA-1	2581	1996	2130	2541	2240	2694	15.455661	11.679406	13.886646	15.703372	17.582684	18.399046	0.458772103376208	0.0308165968044602	0.20177458521815	not
maker-24562_pilon_pilon_pilon-augustus-gene-0.5-mRNA-1	14732	15869	14311	17716	12470	16838	343.272888	361.441162	363.160004	426.111481	381.029724	447.565308	0.359123826520859	0.0308484849161644	0.201880059343942	not
maker-37906_pilon_pilon_pilon-augustus-gene-0.1-mRNA-1	181	296	190	525	262	230	2.043867	3.271628	2.338796	6.136196	3.890945	2.960504	0.909477597617743	0.0309188967174758	0.20218130127515	not
maker-4214_pilon_pilon_pilon-augustus-gene-5.15-mRNA-1	15	2	12	9	46	66	0.110331	0.013859	0.093323	0.065988	0.460214	0.573767	2.36452808090389	0.0309261221350218	0.20218130127515	not
QX_newGene_7427	0	127	106	0	0	0	0.0	1.632625	1.508202	0.0	0.0	0.0	-8.43188722833382	0.0309545463640366	0.202210501820797	not
augustus-21418_pilon_pilon_pilon-processed-gene-0.5-mRNA-1	119	159	136	158	184	220	1.438263	1.883127	1.793389	1.973834	2.917791	3.043713	0.75429646620817	0.0309621989266017	0.202210501820797	not
maker-4470_pilon_pilon_pilon-augustus-gene-8.46-mRNA-1	837	921	835	1119	676	1664	69.003914	74.180733	74.972618	95.234177	73.032806	156.500992	0.684125800685321	0.0309936687206369	0.202312753883586	not
maker-20064_pilon_pilon_pilon-augustus-gene-2.45-mRNA-1	14856	16232	11688	8882	2467	8295	250.368484	267.395355	214.525665	154.505829	54.503757	159.472351	-0.869012627059437	0.031010160392887	0.202317181064047	not
maker-17820_pilon_pilon_pilon-augustus-gene-0.17-mRNA-1	561	518	547	769	1142	490	4.617472	4.16295	4.898347	6.529318	12.322692	4.595192	0.920829111989097	0.0310273565709589	0.202326197741513	not
maker-47974_pilon_pilon_pilon-augustus-gene-0.39-mRNA-1	420	824	734	1375	769	749	14.13536	27.147455	26.940037	47.839272	33.947487	28.776152	0.834152366532769	0.031072314609867	0.202496710644876	not
maker-1728_pilon_pilon_pilon-augustus-gene-0.25-mRNA-1	125349	117681	150258	276783	116007	152391	412.663269	378.691681	538.716064	940.537415	500.800812	572.29364	0.730204467187648	0.0310851602084208	0.202496710644876	not
maker-5634_pilon_pilon_pilon-augustus-gene-1.27-mRNA-1	2162	2281	2816	4187	2008	3330	47.484123	48.969734	67.35878	94.915771	57.81374	83.416428	0.650279929326783	0.0311424293866287	0.202766535151413	not
maker-47896_pilon_pilon_pilon-augustus-gene-0.8-mRNA-1	1529	3565	1609	942	1137	708	15.936353	36.329586	18.263266	10.13239	15.534585	8.417116	-0.900547602866194	0.0311813549871519	0.202839881557089	not
maker-59440_pilon_pilon_pilon-augustus-gene-0.1-mRNA-1	56	21	55	168	83	53	0.189857	0.068232	0.204509	0.595887	0.371632	0.208651	1.47240204205513	0.0311891799579607	0.202839881557089	not
maker-46294_pilon_pilon_pilon-augustus-gene-0.19-mRNA-1	331	29	107	62	18	8	1.261625	0.104971	0.44315	0.241856	0.085382	0.030867	-2.13162068707107	0.0312012573787988	0.202839881557089	not
maker-968_pilon_pilon_pilon-augustus-gene-1.7-mRNA-1	1112	3174	458	5840	2451	1587	23.451799	65.461159	10.524704	127.183464	67.81044	38.178768	1.40488678813155	0.0312464000691325	0.203030189174444	not
maker-10550_pilon_pilon_pilon-augustus-gene-3.17-mRNA-1	664	613	573	1037	543	707	2.709306	2.444513	2.548073	4.369574	2.907078	3.290561	0.590133175724564	0.0313085833364592	0.203330972186121	not
augustus-11042_pilon_pilon_pilon-processed-gene-6.37-mRNA-1	101	0	122	0	0	0	2.525797	0.0	3.326216	0.0	0.0	0.0	-8.41170655179031	0.0313592808441736	0.203556894530876	not
maker-1744_pilon_pilon_pilon-augustus-gene-4.42-mRNA-1	490	450	486	645	460	554	10.618769	9.534808	11.475977	14.442641	13.072019	13.698839	0.509746115732647	0.0314070292144817	0.203690229536862	not
augustus-42000_pilon_pilon_pilon-processed-gene-0.6-mRNA-1	556	963	791	952	778	1249	15.185052	25.729774	23.554184	26.850351	27.882788	38.934467	0.657012597738363	0.0314418298071829	0.203690229536862	not
maker-23750_pilon_pilon_pilon-augustus-gene-0.1-mRNA-1	178	58	31	22	0	0	2.893955	0.922438	0.53718	0.357339	0.0	0.0	-3.3619610693634	0.031457815060027	0.203690229536862	not
maker-37532_pilon_pilon_pilon-augustus-gene-0.14-mRNA-1	1006	571	774	465	315	423	3.380118	1.873581	2.83087	1.612207	1.386996	1.619017	-0.681900610798503	0.0315048234978091	0.203690229536862	not
maker-5744_pilon_pilon_pilon-augustus-gene-0.4-mRNA-1	4223	2422	2085	4536	2183	6460	60.670162	34.008656	32.614765	67.273163	41.130219	105.870064	0.864440630681509	0.0315073965448888	0.203690229536862	not
augustus-3158_pilon_pilon_pilon-processed-gene-0.22-mRNA-1	346	232	240	152	115	142	2.006169	1.314545	1.511137	0.904139	0.869939	0.938473	-0.699763720190731	0.0315108319517459	0.203690229536862	not
maker-32018_pilon_pilon_pilon-augustus-gene-0.28-mRNA-1	23	55	27	61	57	79	0.256473	0.608681	0.332678	0.709956	0.846148	1.015853	1.22749938635955	0.0315141858062624	0.203690229536862	not
maker-3562_pilon_pilon_pilon-augustus-gene-0.15-mRNA-1	441	317	258	205	124	177	1.860409	1.306198	1.186442	0.890487	0.684014	0.849099	-0.708213490154433	0.0315164097784519	0.203690229536862	not
QX_newGene_9195	1803	1385	1138	755	715	928	5.802507	4.355274	3.985691	2.507747	3.014586	3.406726	-0.537598595784875	0.0315253747362485	0.203690229536862	not
maker-18402_pilon_pilon_pilon-augustus-gene-2.25-mRNA-1	66	112	56	20	31	25	0.997392	1.661856	0.928114	0.303687	0.607225	0.422264	-1.2663516369748	0.0315390296007912	0.203690229536862	not
maker-37084_pilon_pilon_pilon-augustus-gene-0.13-mRNA-1	61	43	54	114	69	76	1.98425	1.358881	1.898108	3.837187	2.933967	2.828629	0.999627240268577	0.0316419785489627	0.204252004821105	not
QX_newGene_8482	4	0	0	0	147	230	0.033636	0.0	0.0	0.0	1.681547	2.288218	6.93703319495155	0.0317272508093558	0.20469916634135	not
maker-3960_pilon_pilon_pilon-augustus-gene-0.12-mRNA-1	620	652	661	769	600	805	1.574897	1.618873	1.829598	2.018023	2.000071	2.334414	0.461280575620327	0.0317600617289853	0.204732947468226	not
augustus-1512_pilon_pilon_pilon-processed-gene-2.30-mRNA-1	462	407	293	231	161	228	4.160081	3.587098	2.870732	2.147034	1.901444	2.346459	-0.601926170572466	0.0317644912243574	0.204732947468226	not
maker-548_pilon_pilon_pilon-augustus-gene-0.1-mRNA-1	100	187	183	56	69	59	0.42631	0.780729	0.851405	0.244221	0.387564	0.287822	-1.03668982226833	0.031826283873514	0.204969598632317	not
maker-2756_pilon_pilon_pilon-augustus-gene-0.19-mRNA-1	237	197	270	329	228	405	3.699933	2.996875	4.586092	5.292019	4.653415	7.218354	0.718961443320388	0.0318441433904909	0.204969598632317	not
maker-8562_pilon_pilon_pilon-augustus-gene-0.26-mRNA-1	825	427	397	959	1518	410	16.132469	8.15103	8.454193	19.362152	38.918919	9.140145	1.19924019305765	0.0318492701329566	0.204969598632317	not
QX_newGene_6150	509	595	433	561	548	623	2.663181	3.040862	2.464775	3.029628	3.760627	3.717274	0.491068007525841	0.0318796988082418	0.205062275793185	not
maker-25610_pilon_pilon_pilon-augustus-gene-0.7-mRNA-1	73	101	100	111	117	197	1.53319	2.068686	2.270952	2.397397	3.222439	4.721977	0.922604592960867	0.0319046687502662	0.205119764819551	not
maker-11146_pilon_pilon_pilon-augustus-gene-0.4-mRNA-1	3208	3058	3005	4899	3688	2806	27.730873	25.831467	28.289021	43.709339	41.795826	27.669518	0.607961679839662	0.0319759531375	0.20547480886046	not
maker-28740_pilon_pilon_pilon-augustus-gene-0.5-mRNA-1	2319	3049	3052	3391	2697	3682	13.306334	17.101427	19.07115	20.080648	20.290453	24.101738	0.503024436983938	0.0319946966110349	0.205492042390351	not
augustus-3258_pilon_pilon_pilon-processed-gene-0.0-mRNA-1	4170	3904	1664	1723	1451	1391	44.780384	40.976315	19.463945	19.09864	20.432573	17.035816	-0.750213508071003	0.0320190825498615	0.205545480252347	not
maker-97122_pilon_pilon_pilon-augustus-gene-0.1-mRNA-1	1157	1477	1116	2240	997	1555	30.235992	37.73711	31.770859	60.442421	34.166344	46.3465	0.632747577251949	0.0320914091888032	0.205906463972692	not
maker-19632_pilon_pilon_pilon-augustus-gene-0.13-mRNA-1	15775	10665	18186	21306	15569	20981	166.752899	110.200104	209.363617	232.478928	215.812698	253.005417	0.645821036202928	0.0321240149682683	0.206012354638609	not
maker-22786_pilon_pilon_pilon-augustus-gene-0.37-mRNA-1	3318	4358	3252	3985	3525	4242	32.984131	42.348965	35.215069	40.896774	45.950996	48.114136	0.416070698481906	0.032154851368633	0.206023302742618	not
augustus-6328_pilon_pilon_pilon-processed-gene-6.17-mRNA-1	147	90	0	0	0	0	2.660048	1.593788	0.0	0.0	0.0	0.0	-8.37253250222422	0.0321579283708776	0.206023302742618	not
augustus-57552_pilon_pilon_pilon-processed-gene-0.1-mRNA-1	196	111	108	63	46	65	2.96574	1.629289	1.768058	0.970398	0.8948	1.110527	-0.953310279936094	0.0323594151859086	0.20715181399321	not
maker-46856_pilon_pilon_pilon-augustus-gene-0.15-mRNA-1	1930	1610	1324	885	711	1160	7.120908	5.805334	5.320051	3.37087	3.440592	4.882301	-0.520772148787118	0.0323718975502342	0.20715181399321	not
[truncated: 10,899 more rows]
